# Supplementary material for: Genomics and genetics of Sulfolobus islandicus LAL14/1, a model hyperthermophilic archaeon
Source: Open Biol. 2013 Apr;3(4):130010. doi: 10.1098/rsob.130010 (PMC3718332; doi:10.1098/rsob.130010)
Supplement: Supplementary Table S2 [file rsob130010-s2.xls]

## Sheet: Ancienne nomenclature
Table S2 List of 601 S. islandicus strain-specific proteins (singletons)
Col 1: gene/protein ID
Col 2: protein definition
Col 3: protein sequence
==========================================
THE GENOMES
Sulfolobus_islandicus_HVE_10_4
Sulfolobus_islandicus_L_D_8_5
Sulfolobus_islandicus_L_S_2_15
Sulfolobus_islandicus_M_14_25
Sulfolobus_islandicus_M_16_27
Sulfolobus_islandicus_M_16_4
Sulfolobus_islandicus_REY_15A
Sulfolobus_islandicus_LAL14_1
Sulfolobus_islandicus_Y_G_57_14
Sulfolobus_islandicus_Y_N_15_51
=================================
Sulfolobus_islandicus_HVE_10_4 SPECIFIC PROTEINS
SiH_0332	hypothetical protein	MRFYPANILVLEHQFEKFEINILILRNSFYIILFFGNKLNILLKHTEGKGF
SiH_0335	hypothetical protein	LLRIIINLKFKMVYIFPYNYAFLTLIPFYRKLVYILCFVNSSIFLGVKLVKFY
SiH_0362	hypothetical protein	MSLTRILRFREPYFTPIYNRNIIAIVLKNSTPHLNNYNQFPWFSKLQIKGVKGAESLASGDG
SiH_0396	methionine sulfoxide reductase A	LGSLPFLTLNENITLDSFKHKLIVLFSLIYFMKTATLGGGCFWCTEAVFKRVKGVISVKPGYSGGHVSNPTYEDVCTDTTGHAEVVQITFDPSIISYRELLEIFFEIHDPTTPNRQGNDIGTQYRSIILYHNEEQKKIAEEMIREVEKRIGKKVVTELKPFEAFYEAEDYHHDYYDKHKYNPYCRFVISPKINKFLKIFPEKVKVEEKI
SiH_0512	hypothetical protein	VYLVSLTTGDLTPLDFNVYHISTLISPWLYTDSPVIGIATVSKQMIPGYVTGVQDIEMLEHASRFCLEMLKYVEGGGKVYDENELKELKEKLGESNLQRVKRWKT
SiH_0527	hypothetical protein	VLEGESINRTNEKVIKLVDVKLTSSPKEYNILLDLLNTIEGLDKAYMKMAHGVVIPKECVKL
SiH_0528	hypothetical protein	MKRIPKRMPLNLHLLNFDDERLERDILINIIRKYFPNFNGNFQTILNNIDTIKINIRKSVAYDKLIITISTLIFAVTQAILALIPLVANINIEELSYYYVELSAIISIDLFAYLIVLLIKRYNVFIIMERENIIPPITVFMIIFIAIIIVVSLGLPIIIITYSVILSVIKILINAPVKELSVGLAIALAIIFGSFFVSMLKLTDIYEIRGSLSAIREILTTRRR
SiH_0537	hypothetical protein	MKVLLVTFGDINDPTNGYLLRVSTIYKCLSKEHKVTVIQFVNSKVDNSKNFINVEIGKNYFSYAIKIVFKSLSSIKLIKSNDKIIVEGSIFLPFIIMAKLLRKRVIYDTHGSIVEVSKGLKGVKNFIFRRMIGGFLDSISTKLSDVVITVSEDDAQIFRRYTRNKGKVVVVRHAIDVENIPFYEVPNERVRRAIFVGNLYSVQNYEAVKIILKVAEIVKDVEFVIVGDGKELFKDYPPNVRFVGKVPSLHEYYKEADVCFIPLTTGTGVKTKVLECMAYGRPVITTKKGIEGLHDVEKLDGIYLIGPAEDISEYAYLMGRLVLNKQYHNLREYVMEKHSVNSICRSLLLLVKN
SiH_0538	glycosyl transferase, group 1	MIFEEIILRKGRSKMKIGIFEPFPLNFSMTGGGGVVLQNILAILKKRGYSVHLFSPFIDKVTSSLLSNLTDKIISLHFKKLNSDLAIFGITRLYSVLLYFLHKFFDYSYDYTICSTYDNLIGSFDFGYVHFPSRKYFKLNDIKNVRNVKDLVNFITSVKLGENTRMIAVNSSFTLRLLKEKINRSADVLYPPVKLIECDSIDEKDDIVVSLGRIVRDKNYDLVINIAKKFPRLKFIIIGRVQDSQYYNELLSKSPSNVIFLTNASEDDKRKILCKAKVILHAKVKEPFGISVVEGMSTGAVPVVHKSGGSWIDIIEEGKYGYGYLTEEEAVESLYQALNNESLRKEVKERAKLFNTINFEEKFLKITNL
SiH_0539	hypothetical protein	MKDFVSMVSKINNFRKIFANWISILIKLYNGEKLIRVTLRDKSDGICTKDCIIAIVNLVSKFNFSPLKFHFKEGRLYYDNSPIVIDTFSSVMISAGSFIKEGNLWKNNKYKVKFIDAITTGLFENFYIEQYNTEIQGDVIDIGASIGDSAIYFALKGASHVYAFEPLPAVYKIALQNIKLNNLEDKITLINAAVGSKEGTVKVPSSINIQESEGYSITNHGDVEVPLLSFNNIKKIAKDPDLLKIDCEGCEADIIFSTELDFNKIFVESHECVQQFHSPCCKRLYKVKNALTHLSIVTLLALCGKCLSILASLNFKLLNICSTRFLLPKVSCSWLTPSVESILYQGPPS
SiH_0541	SAM-dependent methyltransferase	MTSKNEIFISYLNSLAQTVNIKNYFYSFYNYYRTYKNYYKVIKSRISNKFPIKAELKNGKIVILDNATTAYYYTVYYLKLKDLEVNDDYMKFTYMNTIVKFYGWKYGDPAAPFALHEYKFLDVNGKTVVDIGASIGDTPIYFALNGAKKVIGFEPFPKIFLIAKKNIEENGLQDKIIMVNAGCGYDGKVKIKPELETNAGTLLKDQKDGIEVPVYSLNTIVKKFDVEEDSILKVDCEGCEYDLFRTADTNALRRFSKIMIEYHYGYKELIKRLKDSGFRTRHTIPKRMKNGMILGYIYAWRE
SiH_0547	hypothetical protein	MHSKKELVEILENGEFSKLEKDDFNQILKLIDEDEEFLAQYFDMATDALTYIISTKGYIDWLLRDDINVYVVKDVVSKYASVMRAYEFEKVIEYIEPDFLFIYDVLRKLPKGRLKEWIGLIFNKEYFDEWKMLNREYTILAGAILIKNRSLLIDTHSKKLEAFAYSYNFPEFVKKNYKLGSKEDYYSMVIRANLHLEDPIKVIEGMLKRNKHYHLTYKAILNLAKKYPDAPWIALETLRSRDLRLKENIKLLNFLSRNVGSIGKGGLK
SiH_0548	hypothetical protein	MSKCKNLYRISIFSESMLNLLLIKNIGPFYYFSNNVTASLPYSVGKYVLGLVGIDSLDPKVISEVRESWHLAMDKVKTQSSLISKVIISPITIQQYFNFTEAYNHGYNGNDSDMAIEGVPSRGRWGERSLDYY
SiH_0572	conserved hypothetical protein	MLVEKDVRISHEWNAIREILSDPYFTLPRLFPPIKKVNRNEDSFECEGKFVGMRFTMKGNIYRSSDLITFVFNLRAGGGLGNGKLMINDENEVIKLIFSYEGWMNRFSKTFFMSKWFDNFAKNLNEEIRLERIKRKI
SiH_0744	kinase-like protein	VVTVNGKQYSPSLYINGVYVLRVDEGVDKYYWSVPRQITVGNVTYTPDIESGVANPHEFVRVNYSISNPSPTPPPRYVTFIIRGLPTSQKATIKVENITYTADSSLVVTIEGRWVAEEVKVGNDVYSPFPHNGYARFGDTIVIDYRKVSVGSITPSNLSNAPSMKLHPAGLTKWDPKVWVGKMLYVYKILDVIGEGGNGYVLKGEYNGKEVAVKVLKLDRGDAGEYFKDLIKESSNLVTISSNPKVLKIYSVYVNEQVIEDILKGNLKLYETYPPVIAMELMKGGTLADILLDDSFYYSSKWEKTVYRPIKDVAEALGFIHSQGYVHMDVKPQNIFLTERPSQPYDLDKVEFKLGDLGSAVRINGKISQLTPLYSPPEVYDGVAKPYIDVFALGMTMYV…
SiH_0746	hypothetical protein	MIPKYLIVIFLLFLISSYYFYQLGMSAISLIYLVLYLAFILSFKYMRNNIIPVIFNLIPGLVPVFLVNQFAEIVNQPPSDILLGNYIFLVFIGTLAGILLMFDKSKAFGRFLISLGVIVNILLLISSFAATQKDSLAYNIVTNIFFLLPFYFTTAIYTYKLHSRHVRMSGM
SiH_0883	[NiFe] hydrogenase-specific C-terminal protease	MKIIIGVGNRLMKDDGFGSCLAEVIIGKVNNAEVIDLGLGNLLGVDLDKYDTIIILDVANINEEYKIFKIIPTGEGKFEETLHDLGLNTILKLYEDKEFYIVTCKPEEIEVGYGLSKECLLRIEKLIPEFTAFLKKLEINADFRVRDIIEELKKRCAYSTISNGI
SiH_0885	class II aldolase/adducin family protein	MVYMIGNTYCKLCQSSEQQLKEELVRTVKAFYYKGLVTNAGGNQSARLPGSKKVWMTPSGYPRMSLSPEDLIAVDLDGNVIEGDLKPSIEVYAHLEVYKRRPDVNAVIHAHVPYVMGATISGYLETTHGEATAILGDVKIIPYYHPGTKELAKAVGEAFQGSGMKVPRVVITLNHGAFSAGACIHEARAFMEILDEWARFNVAAKALGNIRHKLTLMDLRRLGAGYIRAVKFGGRPSKLS
SiH_0886	hydrogenase formation HypD protein	VVLMSERLPQILKYYKNSTLAKSVTEKIQELAKKIEENISIMHLCGSHEWTITHYGIRALLPENVQVRAGPGCPVCITPARDIDDTVRLALDGVVVMTYGDMSRSKGTTMSLQDAKALGADIRVVYGVQDAVQMAKKESNKQFLFFAVGMDTTAPATAYEILSGVPQNLSFLVSYRYTPAIQGSVMESNVLGIDAFISAGHSATITGMKPYYEYFLRTKKPVVFSGFEPLDVLLSVYMLLRQIYENKPKLENEYTRAVTWEGNVKAQMAMEKVFDLEDGYVRGVAVFPKSGFRIKEEFKHVDAREKFGLKKGISTEDEYVAGARCGEVVMGLIDPPECPLYMTVCKPDDPKGAPMVSQEGTCWIWAHHKITNLVPKCKR
SiH_0888	conserved hypothetical protein	MGKFMCMICERGEEVPKHCGMEMEYALKGNFRKTEYLKCRICGFEKDIPKHCGILMLYTDEDYLPISKLTKSEIEEMRKLYSGG
SiH_0889	hydrogenase expression/formation protein HypE	MSDPKSVITLLHGAGGAYMHNLIKEYFLQLYDGFGEVGLNVLDDAAVINGIVLTTDSYTVRPIFFKGGDIGRLSVSGTVNDISMMGGDPIALSLAVVIEEGFPKTDLAKIVESIKRTAEEAGVHIVTGDTKVMERGSLDKIMINTSGIGVASDALEYNFKVLSRTRNVKYKWLVPMNIKDGDKIIASGTIGDHAIAILSSREGIEFESNVVSDVAPLNKMIKAILEVGGVADAKDPTRGGLADLLNDWADKSGLGIYIRESEIPVREEVSSAVEFLGLDLLELGNEGKAVLAVSPEMARDVLDALHKTPWGKDATIIGDVRKDMEGVILETVVGGKRLVTRPTGDPVPRIC
SiH_0890	abortive infection protein	MKFEEIFIGLVLPLIVIPNELVVYSTIKGYESIFIGGFIVIVGEILSVFIAKLIIKKRVRIEVNKGLIFTPFMILLLSFFPPFSSATNPSLFTILIPAGIIGGVCEEIIYRGYMISDMTSVYVQAFLWSLLHIFDGLYFFLWTILIGIVLGLIAKRYGILPTILIHVISNIIRALL
SiH_0891	hydrogenase (NiFe) small subunit HydA	MSSQIEKIYVLWMSTGLGCDGCSIAVTGATNPSVEDLLAARLPGVPPVVLVHPVLAVEAGESLIEYYRKAEKGELDPFVLVLEGSVPDETIAARTGGWWAAFGFDRATGKPITTTEWLKRLAPKAAAIIAIGSCATWGGIPGAKNNPTGAMGLIDLLGKDFKSKLGLPIINVPGCPPQGDNFTRTVALAVLYILGLGPAPELDELGRPVFAYGKTNREGCPRAGFAEEGQFAESFGDEKCLLSLGCWGPIVKCNVNRIGWINGVGGVTNMGGPCIGCTMPGFPDAFSPFYTPQTTHHRISQLMDVTFGSFKKRLREGAIKSLSDKSPRWK
SiH_0892	[NiFe] hydrogenase large subunit, HyaB	MCLDKMSREECEKLGLLNDPPADQQNVKEVFWDPVSRVAGDLAFYVKVDLSNRKVLDARSTAALFRGYEVILKGRDPIDAPMISSRACGVCGGVHSVTSVMAIEMAAGVTPPPLAIAMRNMAGAAEMMYDHPLHMFLLAGPDYSASIVSKTEPSLFQAAKNALAEHRDVHGFTKIVDIMEALNPLKGQLYLEAIQITRIAREMFSLMLGRYPHPSTLVVGGVSTTVLPNLFTDYLVRMTKLFDWAKRMALIWEDIINFWYKERPEYESVGKNPTGNIISGGIYDDSELAESGDLYKYEKANMWGERRLVTPGVIKNGQLVTTNLVDINLGIEEFVKYSYYEEWKERILETDPLGNKLSEYHPWNKITIPKPGPLNWREKYTWDTAPRWRREVYETGGGP…
SiH_0893	hypothetical protein	LNFIGGIGYYMLSDYGVGPLIVDVLKSLDLNNTIVEDLSYNTVAIYHRLIEGDYSKIILVGARKTGSSSVGHVRVYNLDEVNEPDESTLQRYIGDSVGGLIDIGSVTYFLKYYAPELEKKVSIIEIEAGEIREGNKINYEVVKSLPYLLKLVLEKVNQESLYSIALQKLNEILRKEYNVILLGD
SiH_0894	hypothetical protein	MNELDKIKLIDDVFEVCYFLQSYALLNKISISDIEKMLNVKEESLKEVVNFLEAKGLIKIDIDGTFYLTIEGLEEAKEKFEKEFEIFHGGVHGLCNDPSCACQTKGVEYCKLDHHNDDAKILPNNVKKLRILKFNEVKK
SiH_0895	hypothetical protein	MVDLKFRVLNMDAYQYASSPTIKMDIEILNNDKDEIISVVGKIDIFLEFVSYDQNFGTPLVGREYLTSGNMVSPKFTDTCNVTVNVPITAEMDANILYRLRESKRTTLIPFIITLDGFALYKNGDKFLYYQLPTEPLLEAKYYMSIDKWNSIIRTFYGADLVWIKLRRDVVDKIEERKRKYFYLSYTDLIEDLLKRTEEKENVQK
SiH_0896	hypothetical protein	MCKNKILIAGFGSYYNGDDLLGIVVADELRKRLMNRCVKIVNIVSNGIEFIHQLMSDNFNLVIIIDTIVKNSSAGTMHIIELGPKDIVDYEKIDEISYLHKLDPGLTLVIAKSLNILPNKVVMIGCEPKNLNSLEMSAEVIECRKRVIEEIETLIKNYL
SiH_0898	hypothetical protein	LEELISRKQIEKVYNLSSIPSIVPKNSLLILNFEVDERTIGILRKMCELSNSYATILKGRELPTLPREKLIEFISSYYIERLLNDRKYFIPNRIIYYAMRKYNISFSEIVDKILSIVDIEDFFSKFLNSYLNDIIYYMILDKIIAKRDFTPKYNSLGSRLLKAVVSGKYDPDLIRELTSNVIRGDLSPEKLTYLLSKIYNEIINNMESLRWLPSLLFFLSQQYPTSELVEIVKNLINFNYRLRRDSRVILALTATNLGNPLIFEAYNLVKLMCSIKNDEYCNIAKLLIFPRVALYLAFMHDFGNSAKILSEIEEGVKLSELKDINELLFNNLSYYIIYSNGLINYSKALILLNEEKFHLALEYINKTNEFFRSINAYSEELSLKLWKLRLEILTDTITD…
SiH_0899	ABC transporter related protein	LSEPLIKLKDVSVVYHTIAGEVRALVNVNFSIDSEDIIGILGRSGSGKSTLAKVIGRVVKPTIGYVMFKGKDVWKLRGQELKEFRRSVQLVLQDPYDTIDPEFETIEAIMEGVKINRINKDPKEVKWILDLLDINEVLNRKVGQLSGGERQRVAIARALMLNPRLLILDEPTSMVDSIHRKEIITAICRIKENLKTSLVIITHNIKDLICVDEIVIMKEGKIVAKGSPIQLRDLDDEYVASLMEGLEV
SiH_0900	oligo/dipeptide transport, ATP binding protein (dppD-1)	MAIEVKRLRVAYGEYVAIEDFNMRLERGSIVALIGPSGSGKSTVAKAILRILPPIAKVSGDIYLDNLNILSLQEKYMRDLRLKKISYIPQGSSKVYLNPTLKISDIIRKIYRNRDMEFEENKIRDLLLMVDLEPRILDRYPYMLSGGQLQRVLIAISLLFDPEYIIADEPTASLDVITQRSIGHIFKKLVKSKGLAVLLITHDLTFAKVVANYGIVLHKGKVIEYGEIQELIKMPKSNITKNLVEGSMAVE
SiH_0901	ABC-type dipeptide/oligopeptide/nickel transport systems, permease	MKLSRAKILVSIFILIFFLTLFIISLTMTVAAIYKPYEKPTLHHPLGTDNAGRDLLAYLLRGAGTALQFGILTPALSIFIAIFALFSIFNIKTERIMNDITNFFIAIPKYPLFIVLSFALPPNNWIALIVLSLLLWSNPFRILRPTFKQLLESGYVKSATILGGGSLYIMRRYLLRKTAQLLISQYAWLAIRAIGIQAGLAFLGIGDITTPSWGYMIRNAFDNPFVIYDGEWLYWVIPPTICLISLAIAFLLIAISFEERRYRTTYVSRMLRIFW
SiH_0902	peptide ABC transporter, permease protein	LDFSKLLKIITKLLIMIMLISILSYILARISTSVYTMLSYYEYSSPRVVEALSKYYGFGVSPLQGALIYLGDLFSGNMGISIFYDMPVSNIVFDALMKSLLIILPSTVLSTFLVFILVIYTIKYMGTRLDRVVDYLFISLMAIPEVLLAIIFFLYLPSSILSMIALLALYQATFIYVFMRRNMVHILSESLDLVEYYLSLGFKGKEIARELIRMSLPLFYTSIAYSISTVIPVLVFVETVFNYSGIGYMMFTALENSDYPLASGCFLILAIIAILSNMIADLISSRYDWRQDI
SiH_0903	extracellular solute-binding protein, family 5	MFRSLLPIIYVTIFMLSFASFSLSLVTHANSVQEYIIAWSDVGPPQPFTGYPYGPIFPVLTLMFDTLAWYGKNGIIPLLAESWEQVNGTTWIIKLRKGVMWQDGKPLTAEDIVFSINYTKYVNNKIIPIWWVSSWINLIKSVNAINNYTVEITFNTTIPSNVVLMKIFTNMFIIPKHIWENVTNPRGFTGPEAYIGTGPYKLVKYEPGMEYVFTANDNYFLGKPTVQTLILKVVPTTQQIEYMTMDEVDAASFSSYYNAKPLLGNPMFNFTAFGGGLAYVLVFNLNKYPFNITDFRMVIAYAINYTAIYEKLGGAPAGWASVGPNIVPPYSPYYNDSYGYNYSLGKAISILESLGYKYTNKELLDKNGNQLSITLTVPDDPIAQTIGLIVEQDLESIGI…
SiH_0904	hypothetical protein	MLDKIVRGIFGLVGVLLIYSTISSVISSYLMMGRAMMMGRMMSGPTVSIPFYLIQLSWGIIGITLILIGVLPRLFKSYVNQWKKPEWIILRIVLVLMGIFDLIPILTRGMLFGNLLAPAYSVGLFFTGGLFVHVVFEHIFGGVAGIVIGATNVLKKLVPIKVKK
SiH_0905	cobyrinic acid ac-diamide synthase	MKIAVSGKGGSGKTTIAGVMARILSQKGYKVLAIDADDNPNLGLTLGLPVEKLYDFNPIPTRLLVREEEELKLLLPPDEIVRKYAIECPYNVKLLIMAKIEKAGVGCACGSHATIRELVKHLTTKKGEAIVIDMEPGLEIMGRATPRYSDILLIVVEPYYKSVQTAVKLFNLANDLGMKKIYAVLNKVRNESEISLFESVLSKNNIPVISKIPYDQDVVEADKLGKSIMDYNSDSRAVRAVEEIVGKLTMEDINE
SiH_0906	hypothetical protein	MDEKLFEKLKNDVRDNLWVYGYSNDENLIELGALLRMLKYPLSEDELKEVNYLITQKLDKLSDEDDVTLTLAVIASFKEELNKLKSEIKDIVEKPLGNNILAIILPLVIKDILLEIADLDPSKARSFTLDLFANIFQAVKQFLPMGIEVVNIQDSIDKLLNASSENIDVKEALKYEYKSEFEKDKNKKSS
SiH_0907	formylmethanofuran dehydrogenase, subunit E region	MEARVGTPRIEILERIKKGDLLSLLIKAAELHGHYCIGLSTGVLASYIALKKLELQQNVTEVESHVKPNLIAIVENNLCFTDGVQMIVGTTLGNNTLIFRDSGKQSVTVIDRDTRRAVRVTLIDNPHKYLSISNDPKFAKYFEKFVAKREKFDENELREFRELMTRASLELLSIPTEKLFKVEEWKLGELKQVMSSPPIKHVRCEKCNELVLESKGKYINDKFYCLDCLDESVPTVVGRGIANLRLKDILER
SiH_0908	hypothetical protein	MEFVINANAIIIPEIKRCMIYLGKYKTSTSLQLAKKLNNGKVIILDDIVQIKVKNNSLYVKKPTKITKGAKPIKWWDNDINTYNCPDDEEFKVTDIVFSLKGKENRYMFTNKDLAVYLMVYVDPIHRECFDEDSLNLRDVDFLNDIIPCDINYVVLTSDDINFRVSTLYKLMSYSVNENPLTLSGKYVESYTCSKYKIYYLRKLLNILNLPSLNDLLIVSKFWYSSFYLLSFDELAKIVNIKRKITEIDKRLKEINGVGICLKCENDHIIGYSDGIIRGLITRCPICSKSLRKGEYSIDIKNLLEIFLSGIKSLPRDILGLMVQEEFSAHNNEIILYNLLLTSEGCLDNIIEKILAKSEYKY
SiH_0910	nickel-dependent hydrogenase, large subunit	LTSKIISPFNRVEGDLDVEVKFKENKVVDAKIVSRLFRGLELILRGKSPLDSLVITPRVCGICGASHLYASASALDMVFNAEVPRNAIRLRNVMSMAESCQNDLRHTYFMFLIDVVNKKYQEYINFEEVLKRFSPITGSSYKECFRWSKKYTEVYAIFGGQWPHGSAIIPGGVTSYPLPNEVQKAISILIDIRKNYLENVVLGGPVEQFLNTVKSYKDLLQWVEDYKDGDLSRIVEFGLEANWHKLGHGTGIMLSYGHLPFEEYVGSPSRKYFKPGIFFVKEKEYREFDQNNILEFVTTSYYTYSKGDEIGLHPFEGETNPSILDNSKKYSLTKCFRYKMDGNLLAPEVGALAMLTVSSNPLILDIMDKIGPNVLSRVIARLVRVIIYNELMINELKDY…
SiH_0911	HxlR family transcriptional regulator	MTECCIKEDQELCVLYSSKLLELIMKKYTYSILVLLDKYGKLRFNELQRKISGLTQRSLSLRLKELEKARLINRVVETTEPVKVYYMITTEGKAVKNAIQILVSLVNLLDNSNKDEYLC
SiH_0912	conserved hypothetical protein	MGEKAYEEDEDYKEGVKKLAEIVIYLNSSGILDSVLDLLKSGKLLKIIKSPTFKAIIELLGDIQQMIDSGEVNSEDFINGIIAIAKHLDKIGKIVSSLDKHGVLDVVTSGLSKAAEKIIKENSQSNIVELLASFDDPDVKTTLAYLQYMLKELGKSTRPLIEKNNGNSENSSA
SiH_0913	(NiFe) hydrogenase maturation protein HypF	MRTYAYRIIVSGIVQGVGFRPFIYRIAHKANVKGYVKNMGGSEVEIRIEGNNDGIGEFMRLLFSELPPEAKIENINMEETELNLFSDFKILPSGNEIKEPSIIPPDFSICDECLKEVLNPKDRRYKYPFNSCAYCGPRFSMMYKLPYDRENTSMIDFPLCDECRFEYYDPSNERRFDTQGISCPRCGPRLYLESIEGERIEGDPLTVTVKLIEEGYIIAIKGIGGFHIAADPFNDDVVLKLRERKNRPQKPFAVMALDLPTVEKYAYVSNLERELLKSPQKPIVLLKKKEPYELSKYLSPDLDREGFFLFYTAVHYLLLDYMKNHVLIMTSGNKHGYPMCIDEKCAREKLKGVIDYILYHNRNIVNRVDDSVIRVSANRVMFIRRSRGYAPMWIKLKRK…
SiH_0914	hypothetical protein	LLSTLAEPIEIIRKYYYSCQSPITEIHLEYLGGALSKVPDEENAFGHRNANWNINIVSKWKDPKETEINLNWTRRLSEELSPFSVGHYINYNGDSTEDIVKSSYNETKYKQLVKIKKSYDPDNVFVAKF
SiH_0915	coenzyme F420-reducing hydrogenase alpha subunit-like protein	MSLYDLEIIDLDVNIRDKKVVSAKCSGNKVRGFEKAFTGKDAKTLYEVLPRVLATCSQSHLYVYIKPHTQTSITELLMFLEIIDSHMKHPYAYWFPHIIKDEKYSFPSGEKFRKVNLVSRKIKEIMEKIGGKWPHVDYLRGKKIVKITKEELRDIISFMENELLGMSIEDFLNIKRLEELSADLKLLVEKSIESLNWNFGLRDYLVVGFPFKNTDLDYNYIKDEGLEVSYKGKKVEVGPLAQALTFDELVKSYFIKYGPSPLLREISRIKVAAKLISEINDLEISSERFSISDGNYVSFAESIRGSLIHQYEISNGKISNYRIIQPTTFIASPSGALESAVIGLPIKSAKDPVELALTVSSLDTCFVTRVRVFENDKLVTTKRIGGFC
SiH_0916	hypothetical protein	MLNIIDKSFYKEEREEVYVRLEIAYSMYMVLLALTPITAFSFVNQVDDSILIVNEHNLTLSGVNIFKGNITIVNSSNIVIENNNILNSFYFGIFIYNSTNIIISNNIIKNSYYDGISIRNSKYVEIKYNIITNNTNGNGISVWDDSKYININNNKLLYNLYGIFVLSSSNVSIFNNSLSNIYHYGVYLYNSSLTKVPNNSIRNSDVGIEIIMGNLISIQSNAILNNLVGIYIGENIGNLSIIGNLIQDSKYFGVLIYNYPTTFTFKTNTFMNNVLNVFYAYNTTIPKISVSNSTILTTIKQNDNHFAKFPSIISLLLLIMITVFLVYLFLLRRGRR
SiH_0917	hypothetical protein	VKFMVSLLTKLYFLMIVLSQLPFLYEIIVLLHSTTSFPLIYLNYSLGIIIIVILICKLFMLLDGYTKYASVLLLVPVINVFLVPFISYKLTSSRLLTGITFSLWFSNLVFTLISNIPTTVYYGSGKYFLEQFTVLDFLSVSSLIIIGYCVIYKEKKISKNA
SiH_0918	conserved hypothetical protein	MKFLSWREAVNENKKLIVLFMTTSWCESCEEQEKELLEIEDERVSLVKEDADERLDLAVRYTPQIYPTISLVSKNSLIGGTYGLVKRGKLLEMISEALELIEGKGKLIVPPKLSSKKIDKFPPDYAFNHILRVCEGYFDWKEGGFEREPKHVSPEVLQLFLRFNDYYHKIMAEVTLDNVIEYLWENGFYMFSKSRDWKEPYKAKLLDYNAEMVKTLVKAYQVLKKEIYLDYAIATTDWLLSKRDSRGYFINGEFLGVEDKRPFLNVNANVGDAFMEVYRITNDKKYLEIAKDLEQRLVLAHRMNVLSPPYLIDLASYLNFLSKLNPDKARNLLNILDDYKGSEAYYDTTLRFATENKIGRFNFLYDNVLLANTLINLNIFEEAKRIVDMFLSSYSIYAY…
SiH_0919	conserved hypothetical protein	MNSETHLLVLFYIFYISAMTLLVTMSYEYALKNKLGYFFLLISYISTAVYFVLFSLSDSMLSLIIVVYFWLIMQISYNLGKYKFAIVSSLIIQEILMSLLYYAIVRGSLIKALYSLYFYATDIPSFSLSISQIIIPAILEVVNSFMFFLMVFPEIAYLSFKYRNIYSLLLSSLIFAGPNIASEMTHSILPLPYDPIKESSILELLLSVIFTIYFSYKYMSGRINTFYYLLFVISSLSLSSTEFYYSLTINQVPYAIATLLMISMVFYYVDMSGKEVNVRIIPYLSLLPSISELFFGASVAYFYNVISAVMVLSLTPFFASLFPIFYYYYHKS
SiH_0920	nickel-dependent hydrogenase small subunit	VKDSKPKQVKVGISRRDFMKLAGITGLTAWMMEKGLTWKDLFNMASDSLADPINVIWTGNGWCGGNTIAFIDAMNPAVEDVITQVTINLQPITLRAPSIANLGNVNLVYHPILMPQDDMAYPTMEAALAGVFDPYVLVVEGTMYDEFGLYYQKPKDSFWCSAGRTPSGNVLLCDEFVFNLMKRAALVYATGACATYGGIPSTTNGLGQRSPTYTMGMLDDPYRGILGFPAYIHEVYQKGLGYFRGEQVIDEDIYAVTNSPYNTAYPGPSYHWLSTLKQPIVAIAADPPAGDWIMRTLVAGVLYARGLGPAPSESLDVFNRPKYFYGNETHQNCPRAGFFAQGIFAKNFGDPQCTYSQGCKGTEANSPAPLLGWVGGVGGCTRGGVCIACTAPGFPDLYE…
SiH_0958	archaeal winged helix DNA-binding protein (DUF1495)	MIIKRKIKKKENTIYYEMPSSDDYSFQIDSKCIFSLRKSKIRLEILKVLKKYYPNSLYIAEIARIAGVNITQVIGALRGINNKQYRPEYSLLSLGLAYEISSGNRKLYKISPKGIF
SiH_0965	conserved hypothetical protein	MSKKFETYAEEFFSTHERMLIALCKEDGITVRELINRSKISSSAYRSPLDFLIKIGLVKIEKGGEKKMIVKLTNNGKEVCKKLQELYDILKNMKPTVEIYPGLSLPIDELEKLVDKYLIIGGTPPRIMAVTNDDEEARNLFLDLSEKADLNRETDFPKAIIFLTRDMLKPYL
SiH_0966	conserved hypothetical protein	MSKNLYPIHYLEVLKEIEKGEKSFTELREITKLDRNKLWRALTRLQLDGLIQKAGEGRNEKYRITEKGREYLKQLKELVMA
SiH_0968	amino acid permease	LKKGQVSTLGALVEEIAAMAPACDVVAFITSAIAYAFALTPLAFLLATLAMYLEVNTLYHLAKRHSSAGGYYGYVANAFGPTPATVVGLLYVLYQVTSTAAIPTYIGGAIIPAFLDYYYHIVLPSWIWMPLILIFVIVPITLAIVGIRPQISVLKFASLFEVGFLAVIGAIVVAKAPDNTLAVFNPFAWPQYSSEFAPLGGPGGALGLAMVFSITSFIGYGGSAPLGEEVEHPRQILKALSLGVFIVGAVLTEMAYAIVVGWGVNNLSTLANNPNPDVQTIPGIIVMGLYLGVIGSLGLFLVAMNSAFSDAVSMQSNAGRVYFSMARDSVIPKWFAKIHPKYHTPYRALAFIGVASSTAAIITAFSMFAANGLNPIQALTTTTANGAVLQALADTFEFL…
SiH_0975	predicted acetamidase/formamidase	LADHEITIKPGIRAADQADRVHNRWHPDIKPILEISPGEIIRLETIGYDDYQLKDTDDIDDVKNLDLSRVHPMTGPISVKGAEPGDFLVVDILDVEPLSGIGFSAIVPKIGGILKDEYPEPFKSVWYLRDKFAVSRHVPGVTVPALPHPGVIGTAPSRVLLESWHRRESPLYGEEKAYPPYPATAVPSDPKIANEAARTVPARENWGNVDIKDLTIGARLFLPVFVNGGNLSVGDLHFAQGDGEVTWNAIEMDGKITLRVNLWKEGYKKYGGKWPIYQPGFIRPIFSRWLTFAGLSVEGEKQYYLDATIATREALRNAIAFLQKLGYSGPQAYTILSVCGMQIKIFGIVDVPNAGVGIDLPLDIFNKKVLDRIADLLNYVR
SiH_0976	permease for cytosine/purines uracil thiamine allantoin	MGEENRSLKRAYNKLVNNPVIEDYALRYAPKSFRRWSEFTVANAALGGIAYLADFAIGGSLAVSYGFSSAIVGIIIAFVIIFLTGIPIAYYASKYHIDMDLLTRGSGFGYLGSTITSIIYATFTFIYFSLEGSVMAQAISLYFGVDIHIAYAIAALIMIPLVVYGMTFLSKLQLYTQPLWFILMIVPLIAILSNNPSSLSIWTGFGGEVHYSGLNPLYAGLAAGVVLSLIAQIGEQVDYLRFMPDQNEKNKRKWITMVLLAGPGWVILGLFKQIYATFLAANVSSEVGFVKATEPIYQFLYGYHYILGYGFIALTIATIFVVISQIKINVTNAYSGSLSWSNFFSRLLHIHPGRVVWLVLNVMIGLTLMELGVFYALNFVLGFYSNVAIAWIGAIVSDL…
SiH_0978	bifunctional urease subunit gamma/beta	MLLTPREQEKLLISVAAEVARRRKAKGLKLNYPEAMAIIVDFILESAREGKPISQIVKEAQELLTESDVMDMVPEMLDTVQVEATFPDGTKLVTVRNPIKTSEKQQHVIPVEGEIKIDKEEIEFEVTNTGDRPIQVGSHYHFFEVNKALKFDREKAFGMRLAIPSGTAIRFEPGQTRTVKLTKIGGGRRVEGLNGLTEGSLDRNKDEALKRAKEKGFT
SiH_0979	urease subunit alpha	MKISRDRYVELYGPITGDKIRLGDTNLYVTVEKDLITKGDELIFGAGKTARDGIGLLPSAKEEEAMDLVITNAVILDPLLGVVKADIGIKNGIVVGIGHAGNPFTMDGVDFVVGSSTEIISGEGLIATPGFIDTHIHWVAPQQVFDALSAGFTTLIGGGTGPAEGTKATTVTPGSWNLRVVLNELDRYPINFGILGKASSSRTTMESMVESGVCGFKIHEDWGAMPRVIDETLTLADDEDVQVAIHTDTSNESGFLEDTLSAIKGRTIHAYHVEGAGGGHAPDIIKIAGEPNVLPSSTNPTKPYTIHTYEEHLEMLMAVHHLNSKVPEDVAYAESRIRAETMAAEDYLHDIGAISMMSSDSQAMGRVGETGIRTFQLAHKMKELELLQMSDNERVLRYL…
SiH_0980	conserved hypothetical protein	VIFAEKVEKVDGEVNEIEVDRRSLEFGRFVIENQVVNIRGLKDGDVFLALNKYWKIRQKQEKVLCFKIDDPITAFKLGYAIGNLHIRAMLEGNKLCIPIETQNLEEELRDFNPEVDEIKFSPNLEIPIRVKMLEFHDH
SiH_0981	urease accessory protein UreF	LNSTIIKAFQLFDSSLPIGSFNYSYGVEEAYHEGYDVKKYIKIAFREIVERGDIPIAKLSFKDPHTATTLSLASKLTKEIRDASINLARSLALLNLCEDEFVNKVKNNEIVTTYPVVVARCCVSMSIEQYVCLYGLAYSELAQMVYSAVRLGAIHFVKGQELISEIIQNVSINEEFQPFYPLMDVFSLSHERRDVKVFMS
SiH_0982	urease accessory protein UreG	LIRIGVLGPVGSGKTSLISFLAKVYIKRGLKVGIITNDVVSPHDAIVIYKELVEKEKLLPKENLLGLVTGGCPHTAIREDPSLNLRALEVLQNKEIDMVFIESGGDNVMSTFSPLLADYTIFILDTSAGDKYPGKGGLGISESDLLVINKIDLAPYVNANLENMREDAVKVRKHKPTVFVSLKTMEGIDELIKTLDKELGI
SiH_0985	hypothetical protein	LNKSMYKFVDNYSKENELLRNFEFPLEVKGGVILKGSRDHVVPMLMEPWIEYYNSPVTYNEFIIKAQNTFENELLHANHVKSTIIN
SiH_1433	conserved hypothetical protein	MAKKEHEEHVKKLISDFGLSNQYEEVKKIISKAQGKNYYSTIIPSGKYAYFFKAGKFITSTLVKRVFQNKYRKYLKNSILFIPIYLPAQDRIVTLKYWGKYKDFFKEEVNQVIQFTSDLTCYPSGICEYENLVDESSDNKFRNIIGIYWTFSLSLPYDERNLLLGNTFITVGNDKLSLFKIYHTFIVKQGKDIRYLDINFSFKKCENHPLEQDYMTFLLIKHKELGGTDKNNKETKLIPYYDKGHFREIDVLNKLAFLILRSMYLRRRINDLDYLNIGNYKEFKQKFHDLFNKLIINGISSMSNINVNFDVNEWLKSWLKSEDLEIRNNGRSIRMFIVDDLGDIIFVHPLITISFLNNKKNAEIYELIVNNVLGKSIERKEFIKTLNTPSHNFLSLTEK…
SiH_1436	type I restriction-modification system specificity subunit	VKMSDYVETEFGEFPKNWEVKRLSEIAELQRGLGYSGKEKSKDEIPDGYLFLTLNSIKKGGGLKEDGWTWIKSDRLKERHFVREGDIVIVNTDLSNDGSLIGSPAIVHFPEWYKKEKAVFSLDIFKLLLKVSNVDVNFLFYYLIFVQPLARKYHTGTTVWRINVDSWARDLLIPLPPLEEQKKIVKMLSIIDNKIEVETRYLEYLKRLKEKLLTALMSGRIRVNSITISDLL
SiH_1437	type 1 restriction modification enzyme, subunit m	MKKEGSCLKNLPSWAVVRYSYINEYFENKPFTAKDVENLFSKLVTEKKLEHIGSIKEFLAILKREGCIKVIKSALDEKYVQYQLLESELSKGDLFTVLKQGADLIRLGLDYRSLLVFLFYKAISDKYEDEVNQIIKDEGLSKKEAYIVANSKFKMYDENTGELLTWNEITKKNDYLVEFQNALIKFATLNPETISKDLMIALLNKLGISNLTSEHKAKLDQIKRLFDKLDFSNVNYDAIGDAYMYILAQFAPTKGKEGEVYTPHEVIKLLIRLIDPEPGSDILDPAMGSGAMLIEAYKYIKEKNGGVKLFGQEYNPDMAAIAKLNFILHGIENNLVEVQIGDSLRKLKFSENSQFQVDYVVANPPWNQDGYGEESIGNDISLRKIFKYGFTPNNTADWA…
SiH_1569	hypothetical protein	MADKSAYELKLGESKARAILIIGYYQEDLGIGYATYEDIVALSGRSLSRARNIVNEMLKDKELSELIKVQKSGKSVKLMLTQKGLEVYHILKNSIEKENIKLDSRNLIPEFDKMIYKDTKMKTIKSNDITIKISIDYVVPNLKLPDLVNKIIRELNNGEQLLVGVAVELANAAQTYAVENKGNKNILSDLTRTIINVPIHISRTLDTGLPPHIYATPMDIEKIKEKISLFSVWTRGVSLNDIINYAKEGEAYGIVKLYSSPHNIKDSVVEPIAGTGIDAVSRLIKQGFNVITAIPSRAWLPALSIYADITSRFPTVDEILNGEGNLTKLLLQHIGRDRYERWAEHMLGIRSHMKTRNLKELGAIDIFKINGEKRVLSLTAARHVLRNADHKNTESMLSE…
SiH_1570	conserved hypothetical protein	MPEENKSSRDLSKDNLSIQQAQQDSQQVIQSSDNTFRSQMQQNTQQSVQPQTLHTNYIGKIIISDRDRAKHNEFYVWVAKDENIEVGSTILVAEDDKNKIVGLVVDSYSTSSAENALAEFYSSEVGNPSAQLHTEPRVITVYKVRVLRREPAITKPPTSRMRVRFADQQDIDFLNQTIHPRNRVLAGFLYSFSEPENPNNWIPLYYDARYIAGPEGAHVMINGKSGLAAKTTYALFLIFSFLQWAKNNNKKVAVVAFNVKQCDLFRIGNILQMQSWDQVEDAIKRYFGNRPELASMNIGLWRRLRQEFNLHSPSDLIPADANGPQLYFWTYDPAERCVQGINQQPRIYSYGIGDLSRKELEEVLSGGDYDSLTDPQEQYVAALATNIEDQIQNQRNQNI…
SiH_1571	conserved hypothetical protein	MAQSSTFKVENLKQWFKNTVHQFPNLGLADDDPEEQYVAQYTVKDSELLDIIRLSSLDKLQNDLIFIDGVMRYRVVGAIEVQGVYAPLVIAHLIAGAMKLSNRELIPLQKKELISVVFPFAAASRRLGYSIIPARVTPIEFSRFGSLFRNSNREIIFSDTTITLGEYRDQNGQFTHRPLINENEMIASSKIISTAKNRIKELLRTLELYLLIETSKSTNNKLIIADGPIAPLFKYIGLIDPNLRGVVRDLRDARNAKNAYDILKNVVGVVKKVAKIPESLTINFNALSGDAYLYLWTRLIEDQEAEGREDNYLSTYILSALFRLREELLFENYPVFSPTSGLIRVDVPLPVIMSGSEWINWITCNSEEISDQGKNDIKQIVQSTGRNKLTNLLNTIYSL…
SiH_1572	phosphoadenosine phosphosulfate reductase	VNLEQKVKYTIEFLVEISKKFDENLPWELGFSGGKDSTTTLALLIEAMKRGANIPKLYVVYADTLLEHPILRKETLDALESLRKFKNIEPVRLTPKEDFITMMVERGYPAPNHRFRWCMARLKIRPMQEFMGKLGKFVQVSGVRITESAERAKNIKHYGKLEKVVKIGNPIIMPILDWTTEDVFNFLRMWKRWDGKDFSYLLKIYEVKEENGCGCALTTDVRFGCWVCTVVKIDKMPADPILKWARQRILEISRDPRLRNYDNMGRPRSLNEKGRKEVAKVFLEVAEKYPEALGYNIDELREKLKKIIE
SiH_1573	hypothetical protein	LESQDKRLYAHQYNFSKFNEKKSLIDSKVKIRMGAGDGSARNTFIMGQLVAPHHSPPPISTSVKTHLKIFLFLFLSIYYPIRNNSCNNSNNGKCVTPLLQTALQLFSRKDGR
SiH_1917	IS110 family transposase	MSPALLASIKGPIIIQHSPNNNSKLSSTRNNQLPTPKPTLVLLIKTLNNRINLDSSQSCKIESPPQNSITPPRNTSQYNTLTTRLNNWVKTTISNKPLLITKTLNITNLYRFV
SiH_2467	fusellovirus SSV7_gp26, proviral	MRKSLLTLLTLSLTLLMLATPTGAISASQLGANQIVFTTNQFNIAGVSYSNEWFSLFFHGWNPIAYDVENIYLRNISLGYVSISEKFIA
SiH_2473	fusellovirus SSV2_gp26-C-terminus, proviral	VSVGPISVGQYIGLGFWYLPSSNQLYVYYYNGTLKTFSITPGQVINNQFYPLSLNTVNSNYVIDAQNVGPGYSYGQ
Sulfolobus_islandicus_HVE_10_4 SPECIFIC: 73
==========================================
Sulfolobus_islandicus_L_D_8_5_uid43679_C1 SPECIFIC PROTEINS
LD85_0329	hypothetical protein	MNIKFPEANDQLEADATGISTTREDNTLSQNGEKPRTQNSSRLK
LD85_0373	hypothetical protein	LRGKLKLHQGASTITSLNEISSLNSSDLGFYIDWEISQNLKDKPNSFSIRLKFIT
LD85_0393	hypothetical protein	LRTKCLYRKERFPLVEEKVEIYGNDYDEKLPIIFADPTS
LD85_0444	hypothetical protein	LFFSVDLLAGSNGKEGEKGLINFLICNCKFKIRWSLNLR
LD85_0467	hypothetical protein	VLCFENSPHLKFMFKYRIKALWLGSLKSFATKDDIKRL
LD85_0471	hypothetical protein	LYYRGKVEQLLYIIGDKSQTPEDYDKEIKNKIELVIPYDKARDAAVKYISSFPKSILENQRLFYEKIYVPVRDHF
LD85_0473	hypothetical protein	MSGIYVSNDIIERFFASVFTVALLDDYVMKVEESKDFSQKSRNKENELAVGAHDAPSGGNAHWIIQKGGTILRY
LD85_0474	hypothetical protein	MGMALFLLDYLHNNFTILLEGVIICTAHAEHGSKLLITRSASNPSIFSFSSVILCPSILFSTGPPLILKFLSVGVII
LD85_0525	hypothetical protein	MATSTSVTNQSLIPAFGPVHFTPRNVDYFPLLISLILISLASISLLFTIFHELRIISKLKRIILRKDI
LD85_0526	hypothetical protein	MTSCIYCTPGEENISVPDGKIIFPNTTPWYVQYAPEIALAIF
LD85_0550	hypothetical protein	MILGLPSREKTTLNKVHDVQQDYNQQSSHPIDLSIPS
LD85_0551	hypothetical protein	LINRVIISVINLTLRERIPEEAESLSILQDQLRNFTAKFIVLGES
LD85_0561	hypothetical protein	VVGLWVGRGICVEIAVGTSWWVIPLIIIIMKSLERRI
LD85_0622	hypothetical protein	MDTSFLIDWVRYENRDLLFDYYNIVFITESVLYEIRTEKPLLWISEWLAKGRIKILEETTDVRRKALLIIDMTRGIPLRSADYPEAVCLALGKELNLDVLTENGGVFAAKEIIEEYSSVNVYRGIDVLYLLSQKGLIKDFISEVKKYINVTKHTYSREILEKYGIKI
LD85_0646	hypothetical protein	MITRKPFSSLIYLASIKPNDKEKCFLQIARYNFYFKT
LD85_0748	hypothetical protein	MLYLNIVIVILYVTNVNNNAFTNIILMTFYRFMLMILSDQKLVKLIHLRG
LD85_0834	hypothetical protein	MRCINENYCNNLDNGFPDCEFKNIPIEFIDMTTENREALERHLARPNAILVIGNLTNIMIIKMLKERFNIIERDIGNLMESIIHEELNIPTIILVTINDAGPCIII
LD85_0835	hypothetical protein	VEDLENNKSYSPCPILIIHTTPLPKFWFSPAIILENFTFYPAETIWFLERLCYAYLKYACSHLVTLKPGKYEVIVSSWLTNCTIRIPIYVNNIKGFYLSYQDGKMYAILPQRVCKIEICNIQINFTRVCDYKYEIDNAQQLTSRFPCLTNCGHFISLNSKIWVNGQEYNVTIYSTSYLPSIC
LD85_0836	hypothetical protein	MENEEYMVLDENGEVLARFKDVNSLYEFVKEKTKEGKKVRIQGPPNTFLLIVSGKIVGEFPSAEGAFKKAKEYIFREDVRIRTKTEEYMVFDENGKVVGKFKDVDSLYEFVKEKTEEGKRIKIKGPEEFIFYCEN
LD85_0837	hypothetical protein	VRIKAKINDMNEWFIIDTGFSGEVNYEIFDRIPEIDAGEICISEGECYRRFGKISSYVLAIERLT
LD85_0841	hypothetical protein	LVEKFWFEKARDFLKVAKESKEKYPWLSCFASQQSVELTIKGILMKVNEVTHF
LD85_0842	DNA polymerase, beta domain protein region	MQFEQFVERVVRYYNGKVSIVLFGSRARGDFWPSSDYDVLIVLDKVNDEIEEASKLYTMKRGFSADIIVVTPDKLELGDVKEMLKHKKVLYDGLGVFKTE
LD85_0844	hypothetical protein	VLQKFILQEISPTSALPSPFSWLMDISNAIRGLEMEIPPFKITRPNYLKEYFEGLTTYDEKVFNLIKPLLKGHYVVEGLLSTNGKGV
LD85_0845	hypothetical protein	LFTLTCSLPSVAPQRDGWINSTEFNYTAILEEVNGSICVILNGEKYIVKYQTPYLGISLR
LD85_0848	hypothetical protein	MRLEDIIKNFSGRVKESLGKKLDKEQIKYSAYIAVSRFPIFSVPYRTYKAFRTLEFIYPNNKLARAMSKPIAAAIGAVAAGAGVIGLYFLLNHPLESQDYINTGVNYELIKMEDVTNYNGQPAIEGQMIWYSNGQEHTQNVIIIDKNSFTMDALTQYVQSMNQESNQVVGQVDPLNGQTITSNETIIPVIIIYSPNDKVPVTPQDGFYVIDLSNIGKANYEFLGIPQYGLDKFIEGLDSGNYNLYSVPGNSPLYNQPSIPGTELYVIRVYQHNAYDFGGAGMLGYNNTLIPYGIGGGPLSAGVNGILNNLSNPPEFYNGTS
LD85_0849	hypothetical protein	LELVNQNGVQEGGHFSNYIDFVPQDQQHNDNYEQYGIFWLYTWFTESGGNIYTYFMMNGNIYGASLPMQEYKWTSGLLSYSVNAILAEPPSYYNNNYAPFFAISYDSAYGTGLVGNTKNLYVDLANYQSYSINDLTGTFVPGTFGYFEQYTPSNGNKLTVSFLQDDASLYIGTPYLFISAGSGGGSGYMYLDWAIATYGVPYVINVPS
LD85_0850	hypothetical protein	MGIGKRKNLEKVLRITFNFLRFTYLSTFYLVYNNNYVEY
LD85_0851	hypothetical protein	MIIKIIIDIIQLVTALLYLTTAMKKRKKWLTIIIIYVI
LD85_0879	hypothetical protein	MFATYAAFNSIVDYPGSNSSSCTVLLFLFQFYSRLSSEIRVNPTENVRNFQFYSRLS
LD85_0920	hypothetical protein	MLKLFHLDSQHSLWDIFYLINNKNQSQKYTYLGDLIEYQRLS
LD85_0932	hypothetical protein	LYNLLKTGVIDYHKIGSIVFFIIAATGTKRELNLVLVMGGLLG
LD85_0958	binding-protein-dependent transport systems inner membrane component	MQLNRNQIIVTVLKRKDIKVGLGIIMFFLIVALTSFIYIPYNPLASTGPDYAPPSLSHLFGTTNIGQDVFSQWMYGARATLLVGFLTALISTIIGTITGIIAAYFRLFDEPLMRITDAVLALPTLPLLIVIAAFIKPNIYYVSLLIALLSWPATARVIRSNTLVLKSSPYIEVALLSGTPWHKILFKDFVKHLLPLILAYSMFAVIGAILTEASLDFIGVGPLTDYSWGAMISFAFQNNAIYNGAWWWLLPPGLSIAILSTGFALIGYGLEDTFRKR
LD85_0959	binding-protein-dependent transport systems inner membrane component	MNLSNKYTKKYPIRRITNAIIVFLVIVILNFLLPRLMPGNFALYYYSALLQDSGGTISAKEAYIQIEKLFNLNRPLYIQFLIYLHQVFSFPPNFGPSFEYYPIPAWDIVFSALKWTLLLLGTSQLIAWTLGIFLGVYLALNKDRIIDRILQPALIFMLSIPPFWLGIIMIIIFAIILRVLPPTGAYGIYPTPISVLKHLVLPMSVIVLATLPSHTIVIRNSALEVLSSDFAFASIAQGLKRRTLIIKIIRNSILPSLTQLFLSLGWLFGGIYTVEYTFSYPGVGTVIANAVYARDYPVLEAALFITALAIIISNLAADLIYPLVDPRVSYVEEI
LD85_0960	extracellular solute-binding protein, family 5	MALKYKFTLSLFLTFLIIFSIIISAIIYNDLITFSQSNNQALYLGIVRLATLPSLNILSPVNAYPIIAELYLRFVYTNYPPSPLVQKQLGQSWSHNSNYTLWILTLKPNLKWDNGEPLNATDLWYTLYLYQQLEREPPYNYIENISIINSTSVKVILNQPDPNSIIQLAITNFLILPYEVYSKIPLNQVQAYKNFNNIIADGPFVIYNYTPGENPIIFQANPYFYEGPPKMKELILYLYSSESAYISALEAGKLDALWASGGYSIVKPLSTLPGFSIYRITPSGYEIVTFNVYSYPFNLTKFRQALAYATNRSYIAEKVFGPNYTLMNYDTLLPSINAEGYGPINMPEYNYNLTQVNVLMESLGFKKVNGIWEYPNGTPITINIIVPSDEPDSESVAIL…
LD85_0988	hypothetical protein	LLCYVFLFYPYPAHPIIVFFMIVVKVVGRFIGEILGVM
LD85_0993	hypothetical protein	MFFDYYVKSFASLFIVIKAYIVVYERYRIWMIMKGYWRSP
LD85_0998	hypothetical protein	LGVRRRKGIGQAHIIADKVIKNGSSKGKVKYNGKKGTEIALTFSIKMVKV
LD85_0999	hypothetical protein	LGGVIILTPYTAFAEELEKVKNVEELMEFLKSISPKELMEAFREALWEKTKS
LD85_1011	hypothetical protein	LHHYLNKNILKLKYLNVNKIAMRGEDNVTVSNFISAWKIVKFKDCNE
LD85_1014	hypothetical protein	LIKVHIFFFLLISSITGLDSSINVWKASRLEIESILTALLISAPLIFS
LD85_1051	hypothetical protein	VKADIVRKFSDKIVKAERSIDEIVFFFSLEYDSSIYVDNKILTLYRIHGNNISYYNLKVDYKKYAEDFYKAYKSYEAVLSYFKDSKVRNLVLASYIRLMLLTKIWDVFLDNKIKYSTIFSNILKNLSVLRYGRSLPKLLTASLIPSSFRKILLRSRF
LD85_1062	hypothetical protein	VKIKKGDDYILYLKMGRKDIVDLFKDRAVRFLREAISDLDKGWYDFAVFHAEQSLQLALKAILLENKGIILLLMI
LD85_1091	glycosyl transferase, group 1	VKTISVILFDMSTLGGIQLMTVDTLCLLAKNRYDVTLVTMSLSERVLTSLRNCEGNLKIKLLPKISNVTFQMIYSMFYKKDESFSINMHGDIQPIASDIVYFHQFNTDYRIRSSSLKRIILLPQYSIRKRFIEELRRRGSLVLVNSSWTQAEAKYFWNLDAKILYPPVHTEKFRKIDNPNRSDVVLTISRFSRDRGLDNVLNVAKELKKIKFVIAGYLQEPEYFIELKMKKSENIELYPNVNEGTKLRLLSVSKVYFNPTPYIEGFGISVIEGMSAGLIPVTRNKGGVIDFVPKEYMFNEINEALSKIDYGIKNWNFYSMRMMKELADRFSLENYEKNLLDIVSKYL
LD85_1094	hypothetical protein	LAFLEDDEFKPNKLSKIYKVFSTQKEVSYFHDTREYIYNDKKLWSGYR
LD85_1100	hypothetical protein	LLAQALSDKITVTRLSKDGLYKENFRDYLKYISLDYKNIRGILLHQ
LD85_1101	hypothetical protein	LKENNKDFVRNRFVDLSPVNSSSTCIKKDILMKYVSQLKKGKVLY
LD85_1103	hypothetical protein	MKIQYGLPIIIGKNFVYNGNREKRYAKNWREYLKRELRWKIDNIRGTGYSFMELMRKRQQTLVEELAKPLAFLVAKVEGIYRNSEELNNRNFTLRNFFYNIDDPQKYGIDNEFIYPLIVERRSNIIDYNKVREILLNNFLKLIEYDCGNYSVFTKQFDPSLKCNYRILKC
LD85_1125	hypothetical protein	MNHPNLDVNHEEKRRNSNDYEKVILDKSIFYIESILYGTGV
LD85_1127	hypothetical protein	MESIFSNLNILNFLEGLFNEIIAGIILGVISGIVASLLFTKLTKPNLKIDIDETELDIKDGQTLHVRVRNDKRCHIIDTNTAYECYGHMWIFWRDSNKNEINYYCRINYYCCEKDRVDVCKLEEKKSPLGPYTLKWANLPSSEYKRFETIINIPCGVKENCKLGRQLDLFGVKVINNEPYIIIQDTQQQASRDDIWKDISNKYKQQLPPNISNLPPYEAVDICLFNECQEDIKKKILQDPQGKNILRILFNFPSQRIYYMAVKVICANAKSKIEVFKIAINNNKIRIEKCNDRNILKKIKIVVKIRNEPRNPCTITSNSKNKS
LD85_1128	hypothetical protein	VKSNEATIPDITPSIIPAIISLKRPSKKFKIFKLENIDSM
LD85_1129	hypothetical protein	MTNAYVSCADLLLEEAKRDLEASRLLYYGKYIEQSLFYLQQAAEKAHKTFRCAMQYLFQSVPEKIGECLESKLTQSSPYYPLVYTVTYYIKQLNIDDIEKFLKEKYSHDTISGFSKELEEFDKEFKFLKNILIYTLNTISQNLGTLIDDMADIVIKNIIYVKMKELKNYLGQKHTEEEHIRRIIEYYNLKNPIVFDTLSIFLYNFLKNILQNSLNNIMTIFDEKTKEEYDKYLRSMVNSVSSAIISYEILVLLNLVLSNYAEASRYPDLKNFKPIKDRIPQYILQNLEQLMNSAMLSLDFIEKLVVFIKNIDNNFSYICDKIEKNSIVEVINKIDKTLSIYGKYLSSMLKDINKLIHEKKNNQ
LD85_1130	hypothetical protein	MSVINNLLNYFEKHREIIQKIKVVEITKNFRYTDNQSNNSEFSLKGPSLVFVGNQAPGEPNDLRQALMTSWAFMETCNQDFNIEILITIWGPMWNVGKDAEETYNFEFSVVGANPMKIIYDNQELGVISNMYCGFKAKITDINNIKSHFKEVCEKKAT
LD85_1136	hypothetical protein	MERRALEEERTTCFRYARGKEVRRRGYARYRFLRGFRVSLRGSCTGWSGSR
LD85_1166	hypothetical protein	METISFSIFTLPEEYQIPRKGFKIDKDVVKIERITNKVTNAPIMR
LD85_1186	hypothetical protein	MYLVKIVTYESKNVNFKKLFLYILKTEYLSRNILLYSLFPKFYPKT
LD85_1305	hypothetical protein	LFGCGFHSIVILGIILLIKENLYREWNLKRRIFACFI
LD85_1365	hypothetical protein	MPWKIRCANCNTEKVLNISFDISSQKTIYIYCNVCKRNTFNEILGYYEQE
LD85_1472	hypothetical protein	MLNIDKDDADALKGKKVVVLGYSESETLFVPNNEGGGGNDNNKA
LD85_1473	hypothetical protein	MANRKMNKITNGVKVSFYVPKEWHEQIKELAEKNHIAISDVYRLAIKEFVDRRFVMKVSS
LD85_1476	hypothetical protein	MSVICPICGKPTTIKEVKLDEDSVTADIKEERTPMDYAIRNYARLQKGELRKTVGKKFAEIIEQNFETLKDLAYEYQNKTLRIKFDDDHTYVIHVYYLLEVFRYISLSPAVLDFLHSKKVKGENDDIKEMILTLLMLSNPLYSLLYIMSENQKGKERRKMTR
LD85_1477	hypothetical protein	MTLNFPRLIKRMVDEKGFMAVMVIGRQGSGKTTFAMRTLYHYYGDWDKVFNSMTFNIVELLRKSKHYDAMLIDDAGVHLSKYDWQKKTDFAKFYNLIRDVTNFLIFTTPDEGDILKSVRDKITYLVIIKSHVRPVTNKKGEIVRWEHWKDGGTAYVYKKRVVFVDGKPDYRYRAEGIITFKYELPEDVRKRYAEMRAKVTEELLNELLGESPTARYEDFIEKIKAKAKLYYDKANDSYKLRLDDMITLPKEIAESIFSGAKNTTKNSPQNASDSENQT
LD85_1518	hypothetical protein	MKSEFLTAHGKILLAIYSNEGCTVKEALERSYLAPNTFYKAKDELVEDKLVVEKEEQRGRTRVKRLYLTEKGLVIVKALQMLVDAIDAISKIGDNMPHDTLSGVNLQGAIETKRTEKSRKKEVMMALLKIINKITAVEECAKVADIITKAREEKIEEKEVIKTLKELKKYGIIYESNLNCYKAI
LD85_1525	hypothetical protein	MAEQSVNIINNSNQSEKKVKKSKRSKSKRSREIIILPNVDSLKEKIISSAVEVGRQKEYFTYDDVFSGVVNKINIDLNNVKKIKTLYNYIIRIMLEMENEGYFKGYAVPGSRKVYWKLIRPPF
LD85_1545	hypothetical protein	MLNNAPYGPGAIIEAFLLNASNKRFSMLFSGFEKLKRTGIDVLGR
LD85_1554	hypothetical protein	MKLYKTEVRKFSVQDSVKDYFPDFNRKRAEKVVEKCGGCNKVAILGPPRSGKSFFMKNYLEGKLKNVEELVVIPEGLAKVNQPRRLIEKLIEKIKDLTDVDIEGLDEILGKKAPKHVIDEVKGRIAGSTHFVYFIPWKEVEECTSKKTSCDEKVREALELINKVLNEEKRRIRWLNAEYIPPGLIKEVIELINGVDAEKVVREWVDAYFKVLNHLGISDGEPVWKSSLVEFIGELVNNFTEYYLPSLLRGIGLAATLSIPAAAAVAFITSRLVREEKSNAVNAIIELREGLKKLYVKGGVEGENKAPGGGVEGGFNELGRLIVYKLALAMGISYDDAESALKHITGLSEDELREEVKNVERKLEELEEKFNELSRNVELLKQVITAGVIAARKDDFAKG…
LD85_1555	hypothetical protein	MTEEVNKSNNNSTITANDSNINASSEQVRKSKSNKSKTSQDKKKKEKNRRNWIKVYTANVDQFVTLKGRIRALTLEIVKDTPLITFSELIEKLKTRDEFVRKYLSGEVQISRRKATSQEITIRKILDGMAKEGLILKIQLNDEPFLRFALPEQLEYLRQQGLRIA
LD85_1556	AAA ATPase	MELYKVRLKSGVDYQKLKATELFGNVFELIFIKKSKNEMDFYVRTAAKEEILRQYFVLLKAEEVLVPGFVGVLKLKKESDFYANLEYSNLLNLVTSLEEGEQIRIWVVLEPRLNDLFIKKADKLKLQAQKAMIGKRKKELLANILESYAKDNLYLLDIKIFSNQKSRLKVLFEYAKQLIHTQSRKLRMEIKKAKKFKDKQPKIGAWEVIAKYKVRLWIDEDKLNENLPLPSPTQVPIPMNIGVALPYFKLERKDIYLGDDILYGEKVYLDWTDFQRHAIIYGSTGSGKSNTLEILAQELAKYGVVIFLDPNSQSARKLSQIANYYFTITKDRPNFGINILELPHIFQDKEKNIDYQISKVLQLFDKLLNLVDTAVNVRYILQVLLRQMYRVSDTITFRD…
LD85_1559	hypothetical protein	MNIVKKLKEKSTRTATKITERFRRGDHEKGFIGAGAGAALIALGGSSYLGNTINSMIGSLTGGGAGSASGIASFVNDVVILIGIISVILGIVEYKKLRK
LD85_1565	hypothetical protein	MTEEWKLVFHIKMKKLARDFQRDELERIEEALDKLSKRKLNELNMKKLEGWKDNENRDVYRIRVGWDIRILVSFDDDKKQIHIWRIARRESVYDE
LD85_1567	hypothetical protein	MVGERDPKGIPMYRILAFLKKKKEAKTITEISEEADIPYNTVRDNIYKLLALGAIETRDGKYIITEKGKQMLDEFIKEIERLKEMVNA
LD85_1568	ParB domain protein nuclease	MTRFIARTKLNINDIKEVEEYKALIPENNQYEELKRAIKDQGFLFPVIVNKNGELLDGYTRLKIARELGITEIPAELYETGGREEELDIIASLNLKRRHLTKDELVLLIDKIHEMKKRLKKDNIDEQNRSTPATILPTDTDKISARQESREIKEELKRLVPDVQINEETIRKYLQIKKEAPWLVQYIGDEKKGKIGISKAYNIYLLLKEKNLLDLDKRIPKPELYKLITDKNGRKVLERDDLLQLILDHKMAVSQAINKIKTEEKLQRSKKKSRAKEDLEDEEELEEEAESTEGEDSESDEYPFVEEWAQAQKEEEAKQQLTPQFNVSVNSSTRQVTLEVANVLEELSRKGFIKLDFGTEVVIAKISGKYYAILLEALKSLERGSKQYKDLADFLVSNN…
LD85_1760	hypothetical protein	VSSPSKFDTYFKTFNRFLDKGNEDRVSYEVSIYKKVI
LD85_1804	major facilitator superfamily MFS_1	MNELSRSVLFSSLPSFISSLEATMILMAIPLIAKDFSITYVKASTLLSVYIVTEVLLSIPFSLLAEKVGVKMVLILGTMMMALSSFLIIFSNSFLLILILRIFQGVGASMVLLTSLSYASLIGSDEERGKIIGLNHTIVSMGYVFGLPLGGLIAEINWKYLFAITSVLSFISLFLILSLNEVHAKSGLGINIIYTSLIFDGIILGLYYPLFFLLSLVGLVMTLWKIKLGKIFYLTSLSGFLHSITRNMIAAFFVFYLYSLHLPALIVGSLVLLYPLSFTFVSFYAGRLHDKYKLRVASFGFASMALSSLSLFFNVILGEFLLGASSGIATTSNTAYTMSSVRNKDRIVASGIRSVQGVVSNTIGLIIASYFGTSLTSYVESTVLLNLASLLILGIVVFF…
LD85_1805	hypothetical protein	VAWNDNIGFGEWIGRSTFNGKRYGLEIKNKKFEIMGVDILIIDKEKELVKEERVYYNLLSVLEQICKNLEVKCKDE
LD85_1806	hypothetical protein	MFNYQKFEKDFVEAWNLHDIEYLLSFYTDDLVYIHPGEHPRVIKGKEQFKKYLEVF
LD85_1815	hypothetical protein	MIKMELEIHAYGMLHPGHMEWTPDGRLLVSEFGRGRILDVTKGGNMRDAVPFAYNLSHPAAILPYKDRILVTDAGFNAILDITEGGDQSRPKIVAKVSGPYGLAVYHNEIYSTFSTQIESGIVKIGKNGEVIRFVTGFPVVYSIWSKIYKLISPCGNWQIPLPEEMDILIFSHGGLGKLYDISQGGDFNYLEQNSLLVKGLNEQIGMIFNKHDKNLYIVESKGADVKSVSLEELKIARDKHEPIDLRFRVPIVSGFYEPRCVRFSEDGKIMYVCDIAAGVIWKIRI
LD85_1819	Fe-S oxidoreductase	LVNKNSLQFLSEINKRYPRSITIYFRVHHSDPKVQEVFMGVKNIRDRLIEAINIVKSFELPFTIGMTPTKLNFNDLDNMFELSLKLGAKSFNLSEFIPIGRGKNSIDLDLDPEQYKILKYWIKKKEESYRLKGFISHHPHYAIFIRPDLWFNELYTGCTAGIYDLGISSNGNITPCPLMNYVLGNIRNQSIIEIWNNHPLLAKLRNREVKGKCASCLVKYKCGGCRCVAYAYINDPLAEDVKCPFNEYEIKSFLTYIKNNERMLSDNIIEYNNLINKIKEYILRNKNKIKIYLLPNPYNYFSDSEIIVLNRITQTYSILDGQSKLLYEMLHNLNCLDENKSLTVSEVENIFYNKYGVEINYNDISELILNLVAVMHES
LD85_1821	Radical SAM domain protein	MVRTYKLKPVDLNIAIEILEMCNLRCRYCYVAAGIMGNNIMKLEDYMKIIENIISIKNKYNRIGITFTGGEPTLHPDLIDMVRKAKDIGIDRIALVTNGTLMNKRFLDNLIDAGLEWIAVSIDSYLAEDNDYLRGKGVYEKVIETLKILSQYENIYKSLSVTLTSKNISKDNAEGLVKLGKKYNVDAIVFNMIMLEGNLIENINDLMPSYDEYLKFIKFLETELITEYFGDIDIIVGEPWAGLFDPVMLFGLTKIMKTVIPNTRMCSAGLTSLGVFSNGDLTPCLMLREKQFIIGNLIKEKLIDLIDNELLRKIRGNSKVICGLCEYSNYCGGCYARSLQVFKNAFYADPLCPRNIKYLSPVIKEKLKIK
LD85_1822	hypothetical protein	MGLKAIYIKDMAWCIGTTISPLSLLDEFRPLKRNEMLPVAEYIKKKFELKEKLASKNYGDVQ
LD85_1828	hypothetical protein	MTRLVHDRGFLQVNQVIPNLYFIKELVVPPVHLHLGNANLHAILAPQGDNE
LD85_1834	hypothetical protein	VIKTNGRPIKKSPVITGIIAVLSSKGWEYPKDLLSIVRIEIHKIIN
LD85_1848	hypothetical protein	LEDEVGDRGAPQGRQGPWTGGLLVLGRPKIILEKIFLVG
LD85_1849	hypothetical protein	MLNGKGQVEFARERLVKAVNQVGRSQGEGEEQEGRVGASPHGPGRWEGQREERGRDVRVGLRKPAGGVGRTRRRVEGLPGGPVGVGEGSGGRHHRRHRRPQGVLQGEGREPPRELLDLLPRPREVREGQAPHGRHSGPLHGQDVHGGGFPLRREEDVDLGWSPSSRPRSTWPGRCWTCSRSASACPGSSSTRGTGPRSS
LD85_1850	glycosyl transferase, family 2	MVEISVIITAYDRKDFYMDAIKSALNQTLSNDKYEIIFVSNFRDAEEFCKKERIKFVYSNELYCGRQVIDGIKVAEGRIISFLDDDDMFERNKLEEVYENFKDKNLSVYRDRIRYFFNGKIIYKKEFEEKIDPLLITKKDGENYVRMFKRNKFGYHSSSTFSILKELLLNKIEYLYKMTRAVDSLYSTIGFTHKNPIYYDNKNLTLYRLSHSSSMRTLDSAENFMKNSFYRSYYYCLDQLTVYSMLDDEIKSVHKYEVSLSKVRHKFLSRKPMSECKATISDYLRVLKNSYIGSHKGLVFASLLPFNLRLRFIKKVYEKQRRTFESLLYNYPS
LD85_2168	CopG domain protein DNA-binding domain protein	VNYHLNIKEIRKLSETEFELEVTYTFTTSVKLPKLLMEKLERIAKEQKVTKSDLIRGWIHSFLALNPAEQDVIVSTYGKVSLDGGVKVLGIRLVDEVLNELDEIARRNNVSRSDIIRSIMVFKIEGYEKAK
LD85_2169	hypothetical protein	LKDMKKLNELIARVNKLIAEGRIERYKEALKFLRILEGDTDPEVNAEVIKLESLLLRKIEELEEFLKG
LD85_2175	hypothetical protein	MYRPRKHETLIQVTSLVLLFLAALFYVKFPEYFPVEIVIMILVLHLMEGK
LD85_2184	hypothetical protein	MANTHKTLIMGSSSFLCEFTLFLQNRIRIINCAQRSNTDIGIRGKGVYNNEKSSY
LD85_2310	hypothetical protein	LSHIYYANTTKKAIIIPLFYDKHDLNHYTDSFWLLVEKIKI
LD85_2449	hypothetical protein	LQYLYPYIPPFSTPFNFPIIDSNVTQLKFIMTKGSSP
LD85_2560	hypothetical protein	MKLLSTLYFLIVEFINKRMNLAKKKQKVWNSSTPPDK
LD85_2586	hypothetical protein	MKFHILGSIALATATSQGTNVTLVKPACNAIFTASGLPKNYILLWV
LD85_2612	hypothetical protein	LIVVDNGKHSKSEFFSQQIRKDRNLSSITTSDLVDMIGSISLVKLRQK
LD85_2639	hypothetical protein	LKHIAYILEKEFGIKYNPRSLSSILKELASSIRRVRGPTLEMKKP
LD85_2664	transposase ISC1250	LVESFNSLLERRRFGKFHSPWRILQIAKAIAVEYNSLTCFLILVIILH
LD85_2685	hypothetical protein	VAKNDHVNNDILKYGIFFSFIIVIRKLTPVSVDEIPDNIRAISTNVTPNP
LD85_2699	hypothetical protein	MCKSAVEIIVKTKKERIIISPTVRFIFLVISFRFIVHPLS
LD85_2720	hypothetical protein	MEVSVQFQLILYGSIPNLLKAIILLVNSLYLSEISISNVI
LD85_2739	hypothetical protein	MIKGWNSITDKILIISLSIRINAYSKLKENWSRLNSIDKHLNI
LD85_3012	hypothetical protein	MKLTEGFDVPSNETIKRLKKKVLFYHLLAMIIASIIFLFFFF
LD85_3037	hypothetical protein	MAFNVLLFPAPLGPKRQYTSEFIEKLSELTAIKEPYFTVRFLTLKSII
LD85_3058	hypothetical protein	MHFIRKDFLEILPPDVDGFSRMIRFHKMCGFTYLTDE
LD85_3061	hypothetical protein	LLINIIYCFIKVTNPLQYIMRQIRLAKIFKSEENKSTVR
LD85_3108	hypothetical protein	MIDTHRFSIPPALLEVKLVGTLDTSSRLQSVKKANRYISNLS
LD85_3113	hypothetical protein	VPSLLRKTQLKFSNVKWLWKNYNVSKDSLVYVDEISRGVNV
LD85_3121	hypothetical protein	MNSLIKALLILNLILSLTLSELFVIPLVILTAKFILSGVKRD
Sulfolobus_islandicus_L_D_8_5_uid43679_C1 SPECIFIC: 106
==========================================
Sulfolobus_islandicus_L_S_2_15_uid58871 SPECIFIC PROTEINS
LS215_0137	hypothetical protein	MRYLGDIIFQLSINDKTQLSNHQIYLYLYQLVYSSEITTSVDKLPAPYYPYLIVTYHLLFVQKNKKRAKQLFDKIKEEYTKTRGIRFSYDEEKMYEVLNALFERIIVISYSLEVCEELRKVIDNIEINEYSWAYFFKQLILVQLGLNGIDSIEQKFEEYKNSLIFPVDIEVAEHFNIISDEAGISRIIDYLDKEFQRIKKEYKNLNNEIAKLEKEIQKLEYRYEKINNLIAWISKKGVIPIFSIISWTISKQISSKKNELSKKHEEICKWLFKDS
LS215_0138	hypothetical protein	MEKLWIIEAKDKEGDIIYMKNVKKKKIAEKLFEECKEFFDEYGIECEMRLGEFYSLDEAERLNL
LS215_0141	hypothetical protein	MVVEEVKRILQKNGLKVEKVVILPSDDVNTKYIKKYEGFVRLTEIYTGVAVVEGIQIPFIAQYLEGKVHVYLYPEKDFYLSHLVGELNGL
LS215_0144	hypothetical protein	MRWGRDDTYTGKIRRNSPRFRFNYADYVITIQKAKRVEREVNIRPEKHKTLRVLSGHISYRSLSLESLCFLHELSRLLRGVDG
LS215_0161	hypothetical protein	MRYMKSTPFFYPEAIVLVYIYDNEGIATYDLYKKVNADFPMSTATFYDAKKFLIQEGFIEEKQEKGEKKIYLTEKGKLFAISLKPGIETYKRMKKEADPNKILIAMALAGQTILIPYVEIFTRLGILDEEAKKRIIDDLKYLQRFLKS
LS215_0162	hypothetical protein	MFKHQKTFMLLLFKYKLTMKEYIGIKLDPEIKEKFVFLAKQEKLTLTDAIEILIIEALSRGYIDKKRQEALKSSEVMQ
LS215_3010	site-specific integrase-resolvase-like protein	MSRVCACLSLSKVCLRANSLSIAFGLYLSSLTISSVSSSSSTISSVSSTTSSSSSTISSSSKLIASPQKILMPLVSSYQYTLCLMLQ
LS215_0163	hypothetical protein	MSFDDEEIVEDEEEVVEDTEEIVEDEEETEEIVKEERYKPNAIDKLLALKQTLLRDKHAQTLLILNRLEGANLTRISKEIHASHKRMRQILRDLESTGYIIAYRKYPDTNTYYKLTVKGKKIVELIYEVITFRW
LS215_0164	chromosome partition protein	MNDKLTSELFFRVHSFVKEKYMSLSVRQKKIVKLALESIIVSLAEDKENFSKIAKELGIELVKDNLTLSPININININEAKAQAKSEVKLDISKLTELLNELESLLIAIQKNNFNAKQNVYTIPPARWKELNEKIDSLKKLMN
LS215_0574	hypothetical protein	MDSPFIESLNISFSPRSFSNANDAPQLDGTVEGASSNASFLHYSSVIKAPYSGGSLAISTAHHMRPESMRGTMRREPFQDGELPV
LS215_0579	protein of unknown function DUF114	MLKGDNNAENKAKRIIKYLSNHKELKSHAAPISKDKLKELGLKIIELEADQKLQDLVLSVYHATRITFQLTTVHKIVENSNGRAFIRILQPPQTSQQK
LS215_0587	Transposase, ISC1217	VNKNLSNDAYYQALNDAIYAALAPLEDIRKDSAIRLLLGGIIGKGTYKISQEMNMDYMTLLKNLDKIANLMKAVKNIVKNHPVILIIDDTHDHKQYAIPTSRNATQAYHRKVHKKYEPANTNNCSKGLENKRNLHTLNNTIHTTKGSRNIKGKGEKVEFKTKIQAYLEI
LS215_0593	glycine betaine/carnitine/choline ABC transporter, ATP-binding protein	MQGHLIEIRNLTVKRGGMTVLSNVNIIEDNNPTCLVGNNGTGKTTLLLAIAKIIPANGEIKFAGRELSQEEISFYVEGMEPYGHLTVKDYYNLIKELYNTEVKDIFGIYYKWKKH
LS215_0598	hypothetical protein	VIFLGIKLDLKKWDNRDVSLIEAYHLNLENLRNSVKEFLKDVRDRILSGTDPNVDFVVNNCVQLKDPNPEKFEKLTSSFIDLLTSQSKRININEFANKISDICDNIFSSKELERLRNNIKNLLKNHIDYFNEKVEQLKNEYRCDLNTIEVENIIRNFIDSYRKIEISKSLDRLFSIKQNFSVIIEYFMALLYIKKVGHITLIEPSITTPFFLAVIRKKDFKKLFNEVLYPFFKKFLEDSRYSISNLMLVYIIKAKSYTPIKIIKEIINTEPKPLKDSTVLLIPVIVNRNSLPVTELIGIDIYCFKKFMDLVEKEILDEEALIRLLRSSAEDLPYPAFEDCNKLPEICSDIMSKWVRGKVFSIHHDNELKLKGYIARLLT
LS215_0627	glycosyl transferase group 1	MSNGTSIKNIRTRAIYLTPSSTPNRGGMRYILSIINQCNFDERKIIYIDSTSVFSWIKNVLKYLRENVSQNELNIVFIRGAPVLDSIGPILFKLFFNRNIKLIAPLFHLNPLSQSKNRYDKSTIIFSFMQRIGAFLEILLADIFLTENTYISKYIRKFRKNAKVIVKQLGITKNYIPNIEQILTADKDIDFLYVGGLDKSKGVEDILRAFKPISKDHSLIIAGYGSKDWLERLINRKYNLENVSIYTNISEEEKFKLYLRSKVYVFPSVADGIPITFHEAWAYGNLIVTYMLPTYIDIKDRIFGVPQLNIEKLREKMVYVLSNYDKYKELIVSNYWYAVKNSNSPENVQEICDKIYRYLNIS
LS215_0628	DegT/DnrJ/EryC1/StrS aminotransferase	LIPVYKPEIGKEEEEEVLKVIRSGWISSASPAVREFEEKFSAYIGRKYGVATSNGTTALHLAVTALGIKEGDEVIVPDLTFISPVNVVLYNRAIPVIVDVEEENWGLDPEKVRKAITNKTKAIIVVHLYGNPAKVSELKEIAEEKGIYLIEDCAEAHGAEYEGKKVGNFGDIACFSFYANKVITTGEGGMCLTDDEGLYEKMQILRDHGMTKEKRYWHEVVGYNYRMTGLQAALGLAQLKKIDKFIERKREIARLYQELLEDVVTVQKDPPNGKSIFWLFSILTEKRDELAEYLAKNDVETRKFFYPVHEMPPYRDFAKNDYVVSEKLSKLGLSLPSYLSLSKSETSFISEKIIGFFKGLKHEQWDQH
LS215_0629	NAD-dependent epimerase/dehydratase	MKSKKLTLITGITGQDGAYLAKLLLEKGYEVYGIFRRVSSPNFWRLQALGIESKVNLIPADITDFSSILEAIKFTSPDEVYHLAAQSFVGASFESPIATSQITGVSTLNLLEAIRQVDPTIKFYFAATSELYGNTKYDGKINEETPFNPASPYAVAKLYGYWITKVYRESYKIFAVNGILFNHESELRGLEFVTRKISNEVARIYLGLSNELRLGNLEARRDWGYAPEYVEAMWMMLQQDKPEDFVIATGESHSVREFVEEAFSYVGLDWTKYVKIDKRFFRPLDVNELIGDYSKAKQKLGWEPKTTFRELVRKMVDADIERWRKWLKGERIPFDAPYYDENSLNIITRGLRV
LS215_0630	Methyltransferase type 11	MTIDCSKPKIMEDFYDEELLSKYVEAQLTSIEREILIDKNAVSKQDKVLDVGCGPGRVSIYLSRFVNQIIGIDVSKSSVEYCNKRTSQLKITNIHCFFADITSENTLTMLKDYSPFDVALLLFNTIEGIPKRDNRILALKNINWLLKAQGRLILSIHNRYWFNWLKTTSLLNLRRLLLRLKSDKDLSLIDQCIKTSEFNSIILKTSTTIYPWYIHSFMDIRKELKHAGFLIERVFLTEDDNPLRPAQYKILDEINYSKITEALLLLIKILSRPKYYIIARKQSEL
LS215_0631	hypothetical protein	MLDPDIIVPITKNKFQPYFFDDYPKIIVILEDGNIIGYMFTYFAYIRKIFKSIRIFYPFVSSVNLNYGEIIRKISNSHMVNLVPLLDNPYMHLVPNSFTRVELQRIVSYDLIPDKKARNLVRKAIANNLETQILSGDQITKDDIRDFLLVAKESLNRRGRTINVDNTLICKWYTTISSIPENKGVFVKVLDNSGKILGGNYVIISGKILYHYIAYNSIEGLKKEAGYLALDTIFKFARDNNLIVDFGLNPFEPFVEYKKHWGITRIEPAFNYIPIHYKIIFNLYKKLLKSTFIKKIIGFGN
LS215_0698	zinc finger C2H2-type domain protein	MGYRCPLCKGLFNSFHSLKIHIIKSHVHKVCQLCGKETKNLTMHYRMMAKNDFLHLIVSCIVTECTYIDDGEIRRLVINLVKVILDESIPLDIISKKANQTENIKALD
LS215_0700	hypothetical protein	MSLYPNYESPIFSHYVSIIRESTIKVSNSATYYAEKVWVKSKHPLNCLYEKFLPECRSIKFNSNFSWSAENAILDILERNGYRGLKRNQKIIYKGTPYHPDAVIINQPSSNKPNYLIEVKSSRVKNWNAHRCLIMRGALQSLRNASVFVKAGIVNEILPKLVVATYIPVDKIQPEEKQIRIILKHVNIYKVGWKEIFKVDEQLADEIYSIIGG
LS215_0718	CRISPR-associated protein DxTHG motif	LFLYIIINYHFSVAHLRLFNYLLIFNIMVYIATWGDPLGWSIAEYNSDQGKIRCWTTLPLSKDRSILIVFYSAIFAKPREGNVLYSFCHEAKEALSKANERVKKGDYIRDVVRDYFYDLLKCLNNCDKLVSNVEVIPIPNLGKVGGVSFEITAEAMRGLLYAELYKRLKGENEIVGENEIVLDITHGINYLTAITLNVLQQLSALLGAKLRVTNAVPITQTEFEIETVAKFNKDSFNLQDLKNTGVINSIKLNAPLPLIYLCRRNRRKFEIPEVKFIREDTKSQGILFSLKDKRVLRELEESVILSRIVEDYVCDRINTYDDPFKVKKLHEITKLFERFYSISKSLIINELNNITNKKKSGMVYEILAQPREDCNSMMKSIDQTRRNFIAHGGFLKEFT…
LS215_2997	transposon	VRLYYWGTMISKTKLRHLTALILNYVFSALNLSPRFHTIDEVAKALSAYYLGLSLRRVEALFHVPVQYYWRKLADYSSPPSCSGG
LS215_0822	hypothetical protein	VNDYERLLILLLLLYTITSTTVFTSFISDQKSALLFSIALFINIFMAGYYLVKYATSITSYVLFTLPICLPTALYNWDEIYAQARIAYNEISGVRLPYVNYNTILYTLLLYSVVSAISMWSRN
LS215_0962	hypothetical protein	VNQGEERRFGIVVQSGAANRICCVAVYTASALASGWKVILHLVNEGLIAFKKDTAKKVWASLNPKDFSIYPSYYAPNVEVFLKNVQEMIKTGKFQDWPDLLSELKKQYPDKLKIYACPLAAATYNVKKEDLLEIVDDIKGAESFLEEVWPGVVMVF
LS215_1145	hypothetical protein	VAMLVDTMLEVWPKGLLLNAPVKLNPANNNVTVIFPPLSGMIPKNNYNLILTLSNGQSIKIVVIYKI
LS215_1551	P4 family phage/plasmid primase	MDKLQWAKWFIDHGFAIFPIDAETKKPVIKEWQKYSTTPLTDEEKKQYLEMIEKGYNYAVPGGQQNLVILDFEDKELLKAWISEDELNKLCKSTLCVDTPHGGLHVYVTADEIPDHKFNPMFEKDGKGVADLQSFNSYVVAPGSCINHKFCTSDKCPWKGQDYVTCYIPNNNININKEDLKELLKFLADKGKKIGIELSSSARAWLYEKEKEEESTPEDIKKLQEEMAKYDRYKGKTIDAIRSDVCKKLKENVEPSKKTKQIFKTVYGVVCEKKNYSDLGLDRSRGDWHVITILLSLGVTNVETLKRFLPNDSKVFAPKWGKYFAHTLKKAWKFAKHALEFQVQINGKKETEAKKIAKTIITDAILERFKIKTFRQVTGHNQAIIGVFTWDKKKGVYVP…
LS215_1559	FAD-dependent pyridine nucleotide-disulphideoxido reductase	MIYRPHFTYIEAATPEQRQAREAAANEEWRKKLIFHTVLSHPEPWWYRFLPHPEHRPEPSVEPWWYRFLPHPEERRPAPEIPVRQHFTGGIARAPEVQRITSPFGGPGIGIILPHEVTRKPEVRVSNANETETNTSPPPTASIPVRQHFVGGIGRLPEVQQITSPFGGPGIGIVLPQPHETSQQQTASGSDQTSTSTREFVNPRLIREPGGPGESSASTSSTVREFVNPRLIREPGGPGESSIQTQTSSGSGTTNRTILDRQLSFMQQAEGVTSSSPSSQSTQQQTQQQQTAPPILDRQLSFLQHAEGTSTTPPPTTTQQQNPQQMIDQMISQGVNLPAGVNSPSPGPIIANASTPQSNSQQSNPFGAIGSFFGSLASGITNVAKDVGSAITGALSTAN…
LS215_1709	hypothetical protein	MRRRYTMCDLLESLFEFINEHKLFSINFFFSVLFELISFLASAWIFGVNYLSTVVAILENSLSQTDNTVPLVSPHDLISL
LS215_1850	hypothetical protein	MYLKIEREDKKVIIYVKNPDNEIEPIEFNVEIDIEKFDQCVKNKKGKVEDPELDTAIEFALYGECLGDGEYEDY
LS215_1977	hypothetical protein	MSSIFSEIENNIQNALAESYKITRRFFTTLFTDASALGRETGDLIFKHKLIPFSQAIQDVENQSVKETPIFSPLSNLGIETGRQLFNAESKLVSNIIPISGTFGHLADHPNEPLPAKISDIAFGLIDIPGLVELADTGRLFVTGADELSPLGKLAVRLGESKAFNYPLLALGIGSMLFPSSLKPKGDSIITKEYVYKSLPNINVTLKKARDTTRPITYDPLALTLSPSSPSEPEITYILNNNELLHSFAKEIEGNVDPSLRIERDDKERESEPKHTSNIFSTLYIGIILVIITFVILVIMVKG
LS215_1979	transcription factor	MNVEEWVKAIKEDLEREDLPESYKKVLKEVLRLIESGDLDTAKEIAINLPPILE
LS215_2067	hypothetical protein	MVYRIEIEDKKIARKLMQNKDIEKVILITKNPKLVAGIKRLDRIKIVKEEEI
LS215_2082	hypothetical protein	VSTSETGTEKCEKIYVSDEECEICQFTYRFVNKLGSFDCDADEQNRFIRELAVGHYIVGLNNTFLLLCNGKVIGFASFSNSSLSTFKEIKEEIYNYIRDYVKTKLDELIGEDQKTKEELYDIITKSFDISYSKLPFILLGQLGIHKDHQKRGVGKAFIEEFVIKYSIAYCIKNNCLGIMLHTTRELYEKFYIKDFRVKFKEGNKVREVMYRFKEVPGQKKTSMVTLYCLLVADIIEGRLQRFLEQL
LS215_2987	hypothetical protein	MAKITYTEVTLESEEEDKLLIEDIKENLKRGSNKELIKDALRLYEKLS
LS215_3026	hypothetical protein	VELESIYSKLEKFPNLRRAIIRAHPHRGEIPQSVVH
Sulfolobus_islandicus_L_S_2_15_uid58871 SPECIFIC: 36
==========================================
Sulfolobus_islandicus_M_14_25_uid58849 SPECIFIC PROTEINS
M1425_2806	hypothetical protein,Gain	LKRKDQLFVLLPKRYIKILPRRAEVFIIKKGGNSIFLGELQISKTSGGKRYILIPREFRKYFQEGETIDVFLKFVEWVKGAKVPFREGGDE
M1425_0586	hypothetical protein	LYIILFFFKFLFYDISLISTTTALFIPILYTPTNLFWFNIIFTSLFLLILTLAREKFIIIAVLYYIGVYTLSILLQPLTEILLFFAELGLTAVYIFISVKKSSGIAKVLWGISSLTFPLTLLSNYFSVLIIPSIIGAYLNIKRRN
M1425_0991	Methyltransferase type 11	MCSVSVIEFFVNEIQCDEFQGKKVLEVGSKYVNGSIRPLVEKFCKPKEYIGVDIEKGKFVDIELPAERLVEVFGENSFDVVISTELLEHVKDWRVVINNMKLVVKPMGYIYITTRSLGFPYHAYPYDFWRYEVEDMAKIFSDFEIIKLIKDPSEPGVFLKARKPNYFNLIDLSNMALYSIILDKRTREIPNRWPLARKLKIRTKEIFSKISLKINNYVSVR
M1425_1596	hypothetical protein	LIVRKFLEIDSQGKILHESKINIDISKVKIDQNKRSEASKRIEVREVQVNTLEGGKNEPIQLMKITSEAITSKKRKIRITTFYYKNKNLYYDAQIYTLILEDPDDTTKRLFYTVANIYPKDRQALEQFDLIVAKDKVSLETHYKILSSIIGKESAKRGRIRSNN
M1425_1597	hypothetical protein	MIGKYVDLHQVGNHMALIGDQSAFTCIESLLSLGDCLLTTSEAIDLCPLCAQVVTCIPACVDIFTVPVCLACEATGLGGCIVCLIAAYVCYDAALAVRNNCL
M1425_1814	hypothetical protein	MKGKKVKHINTGQLGKMVINEMKDNGFQSILVFGKQGAGKTTYALKVGTRILQYLYPDLTEHDAWWQAYNLMVFTLDEAIEKLMSVVEMHEKGNVNYRLPFLIIDDASIDLIKYAWREEQNIQFAKLNNLARTWSVALIFTTPWIEDIQKFLREKAWIVVQVQKYGSSKNGDYPKSIAWIYKRTIKLIDGEFKGKYVEKYYDIFRREMPNDLYEEYIKRRDGVMKRIANEVLAIMREKSSKLPST
M1425_1829	hypothetical protein	MYQCLRCGGIFRKRREVVEHLLSGHRQSKFTLEYFYVYFRVRE
M1425_1832	hypothetical protein	MQDQEERENLVKQSSVFLLLTTGSKKYGTYLHVKIEINEDEKIIKEIYVDDIGIENELRKLKRLYEVYGFAMSDETQEAIRKEVLIEIAKILHLFL
M1425_1833	hypothetical protein	MVESKKIAKKKTTLAFDEDVYQILKLVSVYLNRDMTEIIEEAVVMWLVQNKEKMPKELQPKIEEIGKRFFPAK
M1425_1834	hypothetical protein	LRKSANGFFPRNEVDNKVKELLISLLALGGSAITIPYAEFLKILGILDSKEAREAYETFKVLLERIDRLKKER
M1425_1835	hypothetical protein	MGGVKKYVKTTLKIREDIFLKGKLLASTQGKTFSDILNDALEAYIKNHEEEIKQKLAEVMG
M1425_1836	regulatory protein MarR	MSKEELVEEEEEIVQDTEELIDDTEEVAKEEELEEEEVREETIQILPKKLQRKNLLDIINDFRNSLYYIYNKEDKQLKILLLLHRKEALHVRKLEELTKTNGKYVKRYLNQLEEFGLIQSYRVNPDTRTYYKLTEKGKAIANTILYLLDLR
M1425_1837	hypothetical protein	LSQNLGKTDIFTQSYFSESKPKLAVLSKLLTLSQKLPKTPESKLTLKYYNILTIQNTIPPYTPTKTKSVDTLSTLFTLILTIPYTLFHTLSKVLVFTSLLTQFYLVLVKVSEVRENE
M1425_1838	hypothetical protein	MSDRLLEKLFKSKSKKTRIFSVRIPAKIYLLYELAEFDSEDITELKQLVSAFIVSKAIEKGIEVPDEVKSAFQNVVSKSTQNGNIVFNINISKSESKSEVNNNITIDLSDLINKLNELWNEVKVRNRDIQRNNAVVLPPARIKEFDELIAKIMKKLVN
M1425_1840	hypothetical protein	MIYLTNGFSPSMLSVDGAIIIHKKISVTEFCEGVKDERNIINAIGHKSTAEIVNMLCKTNYQMNRISIKLKPGDVAYVVTLTVRLEEGTILGSGDIAAFYEQGKLAFFKYEIRAWNNECEKALNELVENAGRLDERGYDTLSMQIANCWLVR
M1425_1841	hypothetical protein	VTNFKLKYWGNQQEDYILPTTWLGREYLVLGKLLIKLAQWRAKGFIDFDVYLRVSGVGTLTNTINYEYYKGLEDKYDLTLYVRAKDSYYPLAWIDITGSSWTEEQSKERYGESIYAILSTKVEVAKKYDVMGRVWFIHYNDTEDKLKCISALQILNLEKQGKIKKDKFERDAVSYYYLIPVSMWKNLTELRVSLKGFYQSFKEYLARVSGK
M1425_1875	CopG domain protein DNA-binding domain protein	MLFGKKKEEWKGKRKGKIVSVLLSNELYTKLDILAKRYGVKKSQIIRDAIIEKLEKMQSKA
M1425_2526	glycosyl transferase group 1	MKIFRIAAPSQAGTGGELRAYKVLQYLGKKAEIILVPPIEYLCRDYAKKNLDLLKKYNIKIPDLVFDYLSKCKFSRNPVSMMDIELKYYSNFIEEVKGSDIVFSDHESYLYMRVMSFFKNKSGIKTVLLNQAGNLVNLKSITWNLKVRGLNLTTLLKYIRNLYTFRVFRYYAKDLDLLLGVSWTSVEELKKLKIVKQDIPSKALNPSLALDLNHYPKQKVEKENYAVFFARLIPEKGIFDLIKIWKEVKKKLENTKLIICGKFYNKKIENKFLSMKSKDVIYAGFLPIEELYNTVAKAKVFIYPSHFDSFSFVMLESLAMRTPIVAYGLPAINEIYGNLNAVRLVKEFDIKNMAKEVTNIFQLKEEDYNSMFDKKYEEFISFYSSWERVAEEEYNTLKL…
M1425_2758	hypothetical protein	VKIFSFRFVFFLIFFLTILSTVAQSSLFLGSFVEYKLYYVNYQSGSSIIALEIENITEIFNNDTFKYMIWYISLNGSYYYPPGINYDFVLCPKNFFYIPYVGSSILNRSVKFELYNFANNLYVYKGVQNLAVGDYINWTIYINSSGVPSRIFLYQYIGDKLVSNTTYILLSSNLIDPHATIYFPSNVTLVTGKPSPLYVGDVFIFSTTGRILEIIIVIGAISIIMILLFRKR
Sulfolobus_islandicus_M_14_25_uid58849 SPECIFIC: 19
==========================================
Sulfolobus_islandicus_M_16_27_uid58851 SPECIFIC PROTEINS
M1627_0367	isochorismatase hydrolase	MSSFNVEEIKKLINRNNSVLVVWDVQEALVNSIFNKEEFIAKLKELIESARKYNVPIVYTMITSFPDRFQPKIRRSFNPGDIYKEVYPKEGDIILRKNTPNIFVGTNFELMLRNAGIYSIVFTGIATDIGVETSARHAQALGFIPIVAKEAVSSADKEAHERSLLNMRRLMLVLSNKEIVELWEK
M1627_0394	hypothetical protein	MARSALYNINKFGENFSKIPDEAQYVIAQVYGTNLGKGDAKLSIVYIGKWKRTNDFMYEAPCLFEYEKGNNLLLMEGKIIVNDKKHKIKFIPIDCADLEIQYFPQR
M1627_0395	hypothetical protein	VQFNKKVSINLNELYERFEDFLNHNSLVINNKEKYEVLFAIKQGAELKGMIRFAGDIILPFVTFFDEEKNVLKVFIGKQQLFINANVIEEFLKNRDEVDI
M1627_0398	hypothetical protein	MEQQLIIYAGARKIRKNGKYYLITIKNETMRFLNNPKYVLVVLKYENKEIPIGVREIVKRRTTNSKGVFTIYTVSIPKYLTPYLKLNNLIDKKLDVILIPFDNLEVI
M1627_0400	hypothetical protein	MLCKNGERPRVLSYYNIYVSLLDNLKKLYERMSVCIYNYNFSYAILLELTFGAKYSKVLEFFDVNFAKRYGYITIKRLSKEKERMKEVKFPLPSIFVEFVSKYPEGKITKINAISKKTLELFGLTENEIIGLAISAILTSSFNALIPKVVAGVRDEYIHWLSGKLQLDYKEDYFYYNNRRLEPRPLEKHPIDLIIERKILDILVFNRKLITAIPPALL
M1627_0402	Tetratricopeptide TPR_2 repeat protein	MSVNNVDYTQLQNEINSLIANKEYDKAIELARKYNLPQQVINQIEAIKLIRESMKLAQEYKIEEALSKLEKASQLYPTFNYSKFYAYIEFKKYEKLMNDYLQKQDYINALTDVSYMLLIAKQFPDTFSVQDVEKLKRKIELFVEANRYIQFADINILNNQFDKAYENINTALRLLNEAGEGDQPVLRNLLTALSYLKNIPPQPKAPESNSINDAYKYVVDLYNYFDTASKYFSIASQYYPDFSKFAQLYAKNRDVTGQLVNVMKLAVNAVQIVNQNPQQSLKYLNEAEQQLNNINTSGTILTPLYNSIKENIQYLKKRFQDYAKVKELVTEAQSYASQGKYADAVNLLKEAQQISDENNLGINLRNYINGFSILANLKQPPQGFQIKNLNDLVNYLNAL…
M1627_0515	hypothetical protein	LVYVSVDEIVRRLNGGFVPYSQGQSGGYYKSLSTLQNQPFVNVYQIGIGEIKANGEAKFTLYSSTNIKIVSTSLKRTNYISNAIVQHL
M1627_0864	Bacterio-opsin activator HTH domain protein	VIKLYIEACHHGDWTEKTENSEMKIYGINHLIDPINKYNIEVLLFYGKNQGKFLKNIKYHRNILDIIEYNEIKRNIYKVVLKGNYEDSIRKSLFESKAITLSTIIEDGIEKYNLLFLSNSGMEKLRKSLEDKSNVTVLQFKLLDLTIMNSLQLLTPLEYEIMVRALSKGFFENPRKISLEELSEDFGISKATLNFHIRKALKKILYLFLYQYG
M1627_0865	sugar transporter	MAEEIEILKMLDESKTDIVKYILAILGGLGGFLFGYDTGIIGDAIIFAEQTLHLTSFLIGLSVASVTLGAAIGAISSGIISDYLGRKYTLIMDALIFTIFAILLALSINDLMFVVTRTILGFAIGVDSVIGPVYIAEFAPKNTRGRLLTFQQLMIVVGIFVSYWVGYALSFSGNWRLMIGLGAIPGIIIAAFRFYMPESPRFAIIKNKVNELNQALKRFGLIVDQTAIQKVRKLQEFESQFSARDLFRKAVLPITLFAIGAALFQQFDGINVFIYYSATIFEHLGYSPTSATFTAGWVTGFGNLYPVFIAQFLLVDRIGRKLSLVVSFIGMAIALLLGSWLVSLTSYIAGLSLLAATMIYLFFFEIGSGPVLWDIMPEIFPTALRGRGSSILAFFVWIG…
M1627_0866	hypothetical protein	MIDCDWSYNGIKICVLNNDTLNISILPEIGGIIWSVKYNGYELMYHHYKELELPWRFKEDFPREDSLHTFFIGGWFEVLPNAGYKTNLLGVSWGLHGETPYLPWKVEYDEEKDPNSILLVVQLKRYPLKLYRRISLNKNEILLWEKVVNLAPIDLYFSWLHHPTFGGDLLDDSTIIELSNNTEIEVDKYLGLKHSQFEAGFRGEWPIAKGKDGKMYDLSRYPPKGSQNTNDLIYVPKMKRGWFKVINEKRKITFEAEYENSLFKSLWIWRPVGGGPEDPWYGTIYATSLEITTSWPATGLSEQVKLGTAEVIKANSKIETVLKFTVK
M1627_0880	protein of unknown function DUF35	MEKLSILLEKYNEVYNEGYFPAIKCKNCGYTTQVLRNRCIRCNSDNLEIIKISHGKIYSYTVINRGLDEITAVVIVDADGVKVKGNYMGDQNYLKIGNLVKSTKIENKPVLIPLSQ
M1627_0904	major facilitator superfamily MFS_1	MTESEKEKVLQEIVARIERLPITKYIWMVFLIASFGYFFDFFEVSMMGAVAPAAAKTFHVSTAAGALLITITLLGMLIGAAIGGYLADKYGRKRMFMITLIGWGSLSLITAASPNYIIMFILRLLTGVFLGIEIPTLDSYLNEILPSKMRGKYFQVVFAIFEWYVPVIFALGLIIIPLSPQAWRYMFIIGGITAIPLWAARIILPESPRWLAVRGKYDEAKAVMTSIEKHIESDIHKKLPSPPILPLQPFTSQLSVKEVFKGRNGKLTAFWLPIYFLSFFGWYFFITALPSILIARGFTIIHSLEYGLASGIGAAALALPPVFTIDTKIGRRGTMIYSIIIMIIAAGIYLAIPTKFILLIAGAIISGMVTIWADVVHQWGPETYTNDIRATATGVNYAA…
M1627_0935	hypothetical protein	MMLLVFLLGGRLMFKGLLFWLNRVRWCVETAFRSLEEFRVRTRTCDVGKELVLVLLSLGYLVFGSFLEEG
M1627_1036	glycosyl transferase family 2	MAAKIFIIKKEKGKIAMSSSNSSFKLTVIIHAYNRKNFLSDAIQSVARQTLDKKNYEIIIIAPFDDFKENLIMNGFKYKFMLRNLNYTYGKTIIDGIKDSEGDYVAILEDDDMFHEKRLEYIYHILRKNNYPKNVYIHNNAYPIDKYGRLINSKKILRKFSPPELDKFIETRANNLFGTFNTHIPNFFMNNLSSIIIDKEIILKRKELLEKIDTAIDSLFFINAVELKSLIYNIPERLTYIRLHDNNLSHITEKLNYKTKLMKLQKFIEKYEKAAELIYNEKYENEFASKLSLITFLYANFIKAITYNDTSIKMEDIIKYIKAKQELKIEKSLINILSLFLISKIPFSIRKYLLSFVTF
M1627_2897	CBS domain containing protein	MSSTSLTMFSKLFNSSTNCFNASFSASFKFLPNLSFNSSFSSLFNSSPLASFSSNCLPFLSNGCILYPADSNIFLISFFTCVIFSTRLSLYLVSSLSSLISPVGMYDPLITPVMYATSSLCASSLSVFFPSISDKCSGFITVTLYPFSVIAVVLLFLGNTKLTVLPIKFLDLRLVD
M1627_1054	hypothetical protein	MNEIVVHTHLRVRKNYKYLNDLKQDKMNRCEKSQLFELISDLIFLSSLYIIMIYLIYNYTTVFGIPISSQAVIKESTLLGNINQFNFFTTVFYLPMYILRITLKENIVLILGIFLYIFGMYDLNIFKKLTISITNVNNRRVILISSYLSMLILIFFPFNIYNLGHLTASQYIYPMIQIFLMYSIVIEIIYFLFYLNNITEILKNLLILSILLIFVNYQFFLASLLIYGLILNFLILISKRKDVIGKSLMLLIILLLFDTFASLFDINLYNKKSYISYLPVYSLQLNSNYHIYFLWGLSNSVSWLHYIHFAINHFSFAFLLGSWNFNYIFFNNIIYQDYFNILIFYFSIVNLISAFPFLALNFNKKLNILILSYFSLIIIITFLGPQLSIWSAETYTEIG…
M1627_1056	glycosyl transferase family 2	MHNSKIAIVTPTLGNLNNLYLLVKNLSNINNEIKLKWYIILKQIYSDKRQVANLIEKNSDIEYEIHIQSEGGFAQALAEGLSVAKESIIFQNDDDVIIPKKSIKNVIDILEKNPQIGLVTGKVNNKSPLTLKHILLYALNSFLRNTKIFNDYLITINDIGLFSINFDKIHTILFGNKNYYTLSPIGSSMALRKIYIEKFKIPEITKRSINNETFIALVYKKLNFDILYYPNFNVITNTNYIGSLSRPKNKGLNVLEIYLLPIYVYESGYDIKLKELIKLKEYLQQLPNITPYKEYIIKGLELSINYLTGNLTMKRIYDIVDKLSCEYS
M1627_1057	hypothetical protein	MLEAWHVMPIMKKTIISTEIEGFLGYKYKIIEKIMKNEEIKRKICKDGKNYGNRKGKLADDPIIVIKEEGNKYRILDGNGRAFYKLSKERHK
M1627_1506	hypothetical protein	MVKRKDWEAADDLGEILDGIEGLGDCNKYEMEKLREVCEKLNSIYDLIDEVYRELEDIDEDEVEE
M1627_1508	hypothetical protein	MEMNEEEMVNKVFARINEFLNSNNQILFNVEELKVVWAMKDGYTMKGFLRIGKKHVRFWLVYNKNTGAFEFWIPGIGAMVFKQKTVEKFLEEVKEEEEK
M1627_1511	hypothetical protein	MSLVEMVSKNSPVDGEKKKLVFSLELIVQTLNKESRRILVEEFADEIEKLGYTEQYISMMRNGRRTLGNDALKRLLVNSPEALDRAVELLRIQIKQLEEAARMLQSSDLTPLKEEYGPKVKEDEEEVEEE
M1627_1522	hypothetical protein	LNLGLSEIVSKHIYEESVLVIPLADFMALVREVFEKEKSYHFLIERIEDKASNFTREKGVEPRKKVIKEQLNGGIYEKIVRYYIPEGYFPFSRIYECNLWEEVFDHTLNRG
M1627_1523	hypothetical protein	MTFIIGLVWGNGILIASDSRSTSGVIATEERKLHLIFRVLNSTEYDLAVVGGSGSASLVKQSYSLIDSILGGFIEREQRLPNSAEFDKLVDEVQGTLVKRFYNLRSSGIEPDVSLILGAITAECEPRLYVFDSTGVYEPRHESPGYAMIGIGKDTDGYLLLNLLGFSKEKAGKWDYRTFLTVLKVDELA
M1627_1524	hypothetical protein	MYEQLPKYTWSDIAPTPGKKWVPLNDRKGEFGPDTALIDELIEKLKSSDKMFHDLREIFYQLGNASEYVLKARTPKKAFPANKFPSIAHQPANSEQSQQECNGIIYDVLAYYKQWMKRKEDWGIYFVVRNIEDDLSYYSYVINKHAKNSDEMSAAVASFLVYPTLLTFHELCHHTLTLVRLKKRESQTYDILDESLCEYTAFTLVENMRVGYPIYPPIPLGDIIKVNFDQISGKIRVIVPSINGKIQLETYVDNMDKDVAVSNPLATLDQVYVVAGETLIYYLWSRDKFPPDAPKSYEPEVPSYSEKDLLEDYWRTYRKHLVLFGDHLDSFRTPVSVWSRLGLDSRNIKDELELC
M1627_1530	hypothetical protein	MLGKRLQKLGHSILMLRYCIHLPGHCRHFISIFPSLLFFAYNLNKFLYPYFGPLPAHFNLISTLTSSFTYSNSVSFCQTLFSFSFTFCLYFNSQTLLFSLLFTNRLLLFVSNFAYLLF
M1627_1533	hypothetical protein	MSAPTPNPNQSIPSQPPKKKINPRAIFFILIIVAAVGYLIAIHHTSTLHNTEDVKPNNNNNIKISNFTVPALQNIIAYNFSLTNSMQNNEIISRNGTIYFQISGYFNQFPNSYPQYLSGKIYIIYLELTIYNGSRTVSVILPVFATINYNKQQYFVYEAQGNIQQLQQLAVILKPNDFIAIEFYTNTSITIQGYTVW
M1627_1549	hypothetical protein	MRREEDYRSPFYYNMDPYERMIHDNADPYMAENMYWQRKSMEIINNPNDPRRRNYYTSRPSRYNKDGLIASLIIIGFFFLMLIAYALSNMPHYP
M1627_1550	hypothetical protein	MNRAVVIVVAVVVIIAAVTAILLLNHSPSNHSSTPQFTSSVSTTTISTSTSTTTTSTTSSESITNVSYNTFYFLNKTTNSQYYYIFVVNYSNYKTFLQMKGVSPNSVIITASITGTPYNFQITKTIVDGNYMFVIGYSVSNVNITVGSIYYVSFVTNSGPIYTIQMTYEGIWAGSIP
M1627_1551	hypothetical protein	LDRKRKLKLIKRIWLTLFIILIINNVVADTIAFAQPAPGPNPFYQYLPELIPLGYLLAGILFVLGIIAYRKDFSYAILLISAAALVAALLNYSIGNTAGTNPEVLKVVPVIVTITVTYNGQVVASYIGSGNNPNEPNIGSFEAPIGQNFNVYVSTNPPVKISQFLFYEGDTIFFNYSGQSSYNYTFQTSEYFAGTNTIIVEVSDVVNNTLYYGYGYVEFRYVPTAGIIYQDVMDALMVVSGINAFVLGEGTQFLSGTISDAINNFITTPTIGGAGASNDAFNFFNYFQEIALAIGFVLIALGIGINAIKGGYGDIADLGMDFFYRSGVFLLFAYGGIQIFNAIANSLNMISQYIVSGVLGQISNILAIWTEIAAGLLVGANFIGFGFGRTLADVAMLIF…
M1627_1552	hypothetical protein	MSFPDHYTIQRMSVIIVGIILVLGIAAMLANYHPAQTGPIATQLPPPPTNTTNTVTPPHQTLNITNYTAYYNFQSALEGLNATDVYKFNSSTLFNFGYGYNPLSLAITDLLSLPANQITPWTYGELYNILDSNFTKWTSTKTVSMYYYPMSLNGSTIYLDFTYQTNPQFVNAYQQLNRSYPFPPSDNVTVNSPVYSIINTYTVTLTLSYTYSTQLYLARSSTSQNGNQTIVTKYYGMTVSGTVYLLANGSVIASNNFEISYTTVPPYKLNYQNSSIYQQSFTISGNIIVPQGVKKAVSLAYTITAYQYKKEHTSGNTTYICYYPTNPSFNYQTQYYNWYEYNVTVPINIEVFNGTNPQTIINNKIYGNRTFTTYFWYMTWSSDPLSNTTSIITFDRIEF…
M1627_1553	hypothetical protein	MVWKTHFPSFLNMIKNGMQWELVLATYIITIAYLLTKSERAAYREIKSSQCLRKTVYNLEYYECTADEYYAYKTLDGKMILFKGNMEDKHAYYHELGHLIYDTFWLDAVLGAALLIPLMLLPTPWAWIGALIVYIAAKWVKKNEERRADIFAYEMTKQKFTPTKLEKNKVILLLRWLFWSHSPDRVRIMNEYYKKEIPLIKLFFKSIFS
M1627_1554	hypothetical protein	MRSWLKRIAKKYHQEGFGLKTMVAGAAAGLMFAFAASPSTIASLFGGTWPNYVPQAPFQIFSGIAGLGLGYETFHLYREYKKLRKN
M1627_1555	hypothetical protein	MPFSYLKSISASDEALFSFAGKEVKTKQILAFAALVILALILIHRSVILAIPFFVLGLVYMNYSDDIMTLSSYLSLLQEYRKLTKKEPKPKTIKAPKPKITIPTTEVQLAIASVITLGSGFYGIYSSISSLNFVGMVFGSILIALGIIILLALISPFLNKVLDEAK
M1627_1556	hypothetical protein	MEAYYIVNNEGFVVDPDTGEVIDDFSYRIDYDQHLDKFQKISAYENLAIKRIERTAKEAPRFDIKKYLSSLLPQKLKEEFLSRVNNIKEKAEIFAYFIVFCREYGLILDFDKIREQLGISKITLRKARKKILMRQLVKPWERLDSIFFEVADKLERKDWLAAVLLFIEYQRRGNRISIKEIKKHLEVKFPISNNYSIFRLRNGKNCLVVPYPAFSYLVCPHGLPSKIDYRSGKFTVRHLNREKKFDYCFVVSRKKIDRILSKMELHYEAVKNSTQNAI
M1627_1557	hypothetical protein	MLSVKEVLERIMNIVRQRGYETETYSNHLIIYDSEFKVDITVIDDNIIIVESRDFPKDKIRIVKVREMIEKDDIELLRLLNLD
M1627_1558	AAA ATPase	MMSTKTVNKKGRKELSPHIWYEIYGTPFFLEEEKARDQLLTDFATELKSHPYTAILTVTRKTIIEIEEGYTRNSTESKFYLGFLNPDEKPILYKYINKYDKIPEPRRQIEYVTDSYIKFKDGTFGQVIWISGFEKLLLEGILSVIYPLEISPLQIETFLEIITDDRSGKFEQRFRSYLGSILSRSARYIAHTNISSGLLELKNNADDLQSQINSGKQPIALRGFVVIIDNNLNSLEAATDKVIFQLNRFGVKTKLLKKIHFAFYLFKHDKYHAYWKYTTNNYAALLYPFGIFRIEEQDGIFLGYDRISGNPIFINPWLTGVWKTNPHGLIAGLSGSGKTTTAGILVYRAIKKYDPYVYVIDPMNNFSRFFNKFEIPAEIIILDKEKPMGLDPIKIAQNS…
M1627_1566	hypothetical protein	VDGFGDWEETKRFVLIFLLSLVIQFGGWAIYLGPYLIYYLEELTNAVIQSSSGYSTFPSFDSTNYFIIAIVVLAVLVLAIGLKIGYNSKKDLVAAILGQLVVNFALIYIVDITTSANTLFIIEASIIMLLMGILFYFLGVLLKNRPEQY
M1627_2584	hypothetical protein	MIGLFLKRMVKRSITTTLYYLIISTVVVALEIYEIVSIKIVSPVLLTTLLISPLIFGIMSSVLATSLFIDDRQNGLLEYLISGGISPKRIFYIYILAFMGFTLPVIFLISVILGLLVNNFYYLILILINAMGISWISVPLSLYLTVLQRTSGSTRAPLGTYIGLMIYFIYIFSTTYIKTTTEILDLLLYVGVGLLTLAIVLTILLGNLVRTEKLLP
M1627_2585	ABC transporter related	MIGLYNVSAGYGKAEVIHDMTFEIKENGVYVILGKNGAGKTTTLRVIAGILPVIKGRVIRKGSVGYLSHSFALPNEMTVREALNFFSKVLGGDPDRVIEEFKLSELLDKKIADLSQGQKKRVAIAKLFLKDHEVYLFDEPTENLDPVIASEIRSMITSLSKHKTVIYTSHNLYEARDIGNYVILIDNGRLALYKPISEIKTKEYVVGIRASEDLSKVLDGHYQGEYFIVTLNDPSEVNNIVLELTKRNVKIFEIKEMKNPLEDLLK
Sulfolobus_islandicus_M_16_27_uid58851 SPECIFIC: 39
==========================================
Sulfolobus_islandicus_M_16_4_uid58841 SPECIFIC PROTEINS
M164_0141	hypothetical protein	MEDILKRVYKIIEVRDNVWEELQKRDLVIVKLIAIERFSKRRLNFIPYESFLYYVGLVNVELIKYNNWNFFAILPPVINILKEKFKLGKFAMYTEVRDPTDRMHIDRKVFVPVDEKDVLRARGDVVP
M164_0142	hypothetical protein	MWFRKKPKVEEHLTKFLNEHPGKMVIGDGLYLVGIAAYEYGIPGIKYRLIVDIPQEVWRRLLEYLNVTGDPEVLFIEKNKVLPLTREEAKKLLLSERK
M164_0143	hypothetical protein	MRGVNWIHVQRPVFTPVVFYNPGKPVYMPINTLNPVIPKAPPIYHIILYDNNNLLTL
M164_0146	hypothetical protein	MEKLNNRFVAEIEDDGVRVMRLENFFKLKCTLARKDIERVLNIIHIILEYIPVANLEEETVFAVPFRYLEDVQFLAKLCNAKIEVMIKRRPRLAYVKWIPKDIINNDAANDDE
M164_0147	hypothetical protein	MNIGKLVVKKEYFYITVPEEAKEFPYYVVSRGRKNSIILKFFDDVYLRKLKTWTFYEVREQFVRIPTRLIKEMGIQAGARYMINIKRRDEHMLKIELIFGPVRE
M164_0148	hypothetical protein	MSWLKKEGYTKPIEARRFAYILEIPQTAVEKFNVGPLTRYKMSLKKLDLIIRFIDDFRIAGTYVLSKKNAYYIPIPWDLASTHVILPNCVYKVELYEKGIVYRHAGTFLKGKIVDDTEKHALYFALLDSEEKKFS
M164_0153	hypothetical protein	MSKFNYKKLSNKDNGVFLRISSERAVFKAVGDWHKTKSGFIAVPVKIYAGVFKDFNGKKHTEGKGTLLLPGLIENYEDVMKALEDGEIIGVVCEKKEKDGKILYYLNMYAIIENPEDIEDFMIDDINEEAKEDGED
M164_0372	hypothetical protein	LSHNFLIVLAAVSLAYLGFNVRVPLMRVVIGKRMSKEELSTYFTITPLFSIVSPLISGFIAQESYTIDFVVAFIFIIIVIPILFIIKSIVPLTEEKPITTTSHIPFKEYSKLMREDRSGLIFALAVSCEQVYFWNKFFVYSALFYRDNKGKSTGVGNNA
M164_0404	hypothetical protein	MPTLFGALNIDVKGSDFTAKIPLSTLFRKATVIIYGKVFTSLNSIT
M164_0493	hypothetical protein	MLKPMYYELIGDKLRGRQIRGLIGQLALELKKNGFTEEAKKLKHFIVRNRDTLLFLEEKLYWKQIW
M164_0525	hypothetical protein	MKKLFAVVGSFFSGLGIWFKSIDKATPAIKIIVDNGTLVKIFPIQSVATQSVDGIANISPPIPFSSSLTSYYTEIPPPWYANLWPEVLAVGIVMLGIAIFGWVRPKFRR
M164_0526	hypothetical protein	MRKSLLALLTLSLALLSLLITPTMALNSGGSQIPIYLTSVYTSSILQGLGFSFNNSNNWVETNYISITINLPSSPPNSYQINNAYSIIAGLSPYPVSNINIFNNLLQAYVELFTSPPYTYPNEIGFVVSYGSTTFYSYTTLYSSFAGTQLTITISYTGNGFYVQFSDSNGFSHSVSVSSVNFVPYGALILGSLVPNGNYYYFPIGNMLPNASVNFSYTISSFTIQGNPATSVGMATISPQYGTPIYVSSTGWFKWVSGSPTLINPTAYTYTNLARIGGSMQISYTTSQLY
M164_0894	integrase family protein	MSSNSSFIFHECLKRMIKEKSYSSLLKELKLKNYNISKPTLYRYVNDITSVPEMFFKTLIEIDIDFARCVNQNFDINSFLFMMKNDYLFKQKILDSVIKNFKDDIEKMLMKTNNNSFEVTTEHIEKFMKKYELNNSLSHKTKLDVKYFVNDILKPFIMKESYRLSKDTIINYMSFLKEKKIADFSFYFSKFKTFVNFLIYEEINNDKNWSVLVKIKEYYSKYMKDNNITKTKTKRINLQKIITDTITSLQTLLDKEKYDVFLYLLLLFETGKRSIEVSEIRSDIIESVTLRDQEAYFIHFEYIERLSKRKTKAITYSPIFQNTYNLIMTYIDTFRERIEKKHKRLFTKNIKELLYKNTEIKKLHTYRTFFNTYLKSKEVPIDIIDFLLSHKSSINVKYY…
M164_0895	hypothetical protein	MTKELDRYQLIKFLKENKVELKGNNFMTVYNIVSQECNKLNIKYHVKVCNPDLIISKLFTIGKKGNYEIEIDESNNFVGFYKKGSGKNKKLSFVTTFLDLLYVISYLVRKIAEENVKLLMRA
M164_0896	hypothetical protein	MEQVINQVLDKQTLYKLVVEHKIYHFHNLKIIRKLYRNQSYRYYVFYLKLPKNSYIFKWLKHQKIKYKMKKFYIYIPDFDQIFEASFIKTGTKFKLILFRVNIKKLDESEEVYKQLSTLKQVSGFIFTSDLDKDKTVSLCREFLEYEKVRKK
M164_0897	hypothetical protein	MLEELRQKYPELSKEELIVLSVFYTSKLKYLKINYIVKRIESDDKLKSYFPELKYHNIRYLLMRLEKQGFLKKVDWSGSKFYSLNQEKAFK
M164_0898	hypothetical protein	MEQLLTKEIDFLDRTIYTRKELSVKVNEAFFLTLKLLAQQKNVTVRELVESALYNYLKDVLPEELNDKLKETITTVELNETDKKVLKKFFTEK
M164_0899	hypothetical protein	MNKNFSSFLNTVKKVMKILEAGSYDYQLTKEINDFINQYNLLWQTGYYLCQDDKYVYYLTDKINFSEIKNGTVKVVKDRKTGKIYFLEKWTNHNIVYLLQPFQLKGILLHKITETLIKELYPDIETEKEVNYFINNGWVFQTYIDILYDNIAVELKFTDKFDEKQLMIYNTILNSSFSVLISTKIPEPVFVSGRFDFSTLKFQKVLECEVTDNTYNRQLFLEKENKFIEKVYNRFFKNVELFV
M164_0900	hypothetical protein	MSQTLVTFKGQKSYFLFDKNKNIIEFYYEKSDEKLLDELKERGLLIKQIYEFLKQSEKASFVDLELTYFGQGFTIKSYPFLKDMKDLDVTIEVTDTEKAINFFKSINDTFYQLIEKGLRKIHYRNDDEYDFLLFLYHSKYVPEVVENGYYYYNINNIRFALHYSFIFKDELIDTVLRSGINFKSVKVDSYYTLRYKPKNLDKTEVRTLVVKPLKNLIRKALHS
M164_0902	hypothetical protein	MENQTIRKTKWKEYYKPNTIYLTLREEEFIHDLCSRLGIKYTAFLRWLILTRLKELLPDNLYKNVVYENVNFIYDNNFFRKISEQYFSDTTSILNEKFIKNNNEEKSVTLSDQVK
M164_0903	hypothetical protein	MSSNTNIYENNLKTFLFLVKNNRLLPLLMKEDENSKKKPVVNETLRLYKKYFNLSLQNDYSYEDILNLLKDSNIVNQVTNSDKYDDFINEFIKIVENKRYDVAVFTTPNLFVIDVDIKSINGQKIEGTVDDKIKMKLLNYVSDKYLSGVFDIEKNALYIEFSKKGIHIFTFIDFELKKKYHLVKRKIGKNPEKVVLKDDENNIEYTVEYSLDLLGDGSINTVGSTGYINVTNVTEKTIFDKVSEDELKELLKRLGMILTQNSNETEKTSNMNLGQIDEALFLKLQENLEKLLNKEEVVDPDIQLPQKYVEFTKRLSKYFSSKEMDGKRNYFVLAFLGTFLRKLKDVNKAIILLYFLYKFSIENCRNNNNNNECSTKFKGKMSRKETLEHFELSKIRDSL…
M164_0904	hypothetical protein	MERKTIDVTNNLSQQNQLKIQGYEVTGKHNVTVLYGYDKNIIGLKIHDRVIKFNEEQLQFLPGKVEIIETNNQRYKVIYIRSEHEISDLIERNRGENLVLVKVGDIPNHDGTYHYGIEYIIETKVPGRKWYYFHDKLWKSLYKAVRPAKTSIIPPGKYEFEARTIHFRHGTIFTSQELNPRTYKFVEKMNEMEKNVKNKATQQISVLVTTIVVRTITKLLCAMLIFMPVDPFGAMEKPKEALQGMCQSIDSAVESIQKLVEKQLENVDTVFHEIKINLNERRSDLNIILKNISHRYKKITGFNLSQEHIDFLKNEILRQKDIILYFRHRDHLFDTNINVNDKLIHKLLVEELAYHETIKEFEEKMSKIKSKTNNNEPIKLSKSDLKLKEIYDELETDLR…
M164_0905	hypothetical protein	MEQVIRYSKDISFFFHKNRLSIINSGNHFGKKFFISVGIDNKYDYDDPFYKELLNFYFEKLGYRPNKINVLEIIRNRKHWIIDIIPRYVNYRPVYIEVNDVFLTGVKQPPFFILTDDYLDFTKQEKVHPEHIERKYIYTEYRKKSKPIECYQSNLSPVMKEMCRKYDEKPPTEPVIRSGKYPEEIKDYLNNKSDFEILEYSHSFFFSYNKRTLYHDLSIKYKKDNIDDWYKFNVDFDRYKNEILNFPLTKFITEFFFNNIEYKTNELSFKDLEFKFVEGKELSLTRENNCWFGQIKLDVTIPKISEKLDKKNGQYIIVLDEEKVSNLDFYFVLHDKQMQQLIDYLKKNNII
M164_0906	hypothetical protein	MKILKNNEFFNYLKGLILNAKENIILDYYVIDITDLKVKEIFNIIELKKTELDNVYIFIGGVEDAEALYTNCFVFMNYKKSLKESLQFFKRQSHTKLALIDNVLLIGSHNLTSSSSDNISVAEKIDIETKKQLLEDLKKKEKLDNKTVENLCKVVTMRRPSRRKSPYNVFVS
M164_0977	transposase ISC1250	LVHLKRNVTKEEREALNAIISSAESGEIKPETCPRLLSYLSAPKELWKWFKSNNLVESFNSLLERRRFGKFHSPLEDAPDCSNHS
M164_0982	glycosyltransferase, putative	MERNGCKKVFLIPNFIYSNSSSIIPYDKFVVLFVGRLDISQKGIDLLAEIISKIKLT
M164_0984	hypothetical protein	LNLNPNSYKLLSLNVFDNKFDNVKLYNVAVGNKEGEVFIRPNFNETHVSTKGYKVKMMSLDSLDFNKINLLKIDVEDFEKDILGSESTLDKVIIEVHENNKNFVNSMMHSHGLVKEELTYGESIYYMLYVRKR
M164_0988	glycosyltransferase, putative	MLHKFYNLKNIIILFKCKAIYFVDIPSMLFFLPLYFTLKLLRRKIIFGLHGFIQRIIALKGKYLGI
M164_2805	glycosyltransferase, putative	MPCLLLKGDIVESKTGTVRWAVEVQKSLPNVSLFYFGIIKPISQN
M164_0989	hypothetical protein	MNKLVTISKRDVITALILYLISLAPIYVFLFSNGYLNFYGYNLPLFSGKEVEYLFTASVYNPEAGFSINDGIYFLLLIIFTTLGIYNIIIVDKIFLLIIFTAMFLLLWTMINMTINIFRINKYRNLLRIIGILFFILNPTYLECLGADFYGFVIGIIVFSYIQLKLIDITINNANITKYDILKSGIALGFSGLMDPRIFIWGSYVLILTFIIILITKRNFLLRTIKYLSLTYISSLPIVAYIYYLFIYPSLITQPSAIKAVAVPAYRPDTYSYIATWSGNSLLFNVFTFINSEWTSIVYAPPSILLYPRTQWWFLPHFGTNSLILLPPGIITYIWLASLYIFFIVVALALFDRKRTLASSLLFVPMFLIISLSAGTNVPIKEFIYLLEVDPSKLPIVGG…
M164_0990	glycosyltransferase	MVDSRAISDASAGSETHVREVLKRLAKKYKIYYLPTTHVFPECKRENILKNTKELGKM
M164_0991	glycosyl transferase group 1	MQKGKHFKEYKRTRENVKIPSSFYSFLESGKNMSLREELFSFSKLAKELLSEYKKEIDSVDFAYVPHNYRMQLMSSILLSSLSQNGYGMLLMTDPHNAILEKKSLLSCIKVWHRLWFSYKPALEFCLMQKVQDFLFLRKSGNLKFIVVMNKGTLNYTSLSKYFNVRVLIPPHAFNPMALKYRTFDKDDYAVFLGRINTAKGAHEAIEVGKSVKLKMIGKPEQEFIVKKAKENGIEVIENVSEEEKFEILSRAKVLVLPSHKESFSVTILEALAVGTPVVTYDLPSLKSIYEFEVVKFVREFGIYSLAQEVRKMMKIKKEELEEMFENNELKEFLKLHSSWDNVANAIDKIIREAI
M164_0993	glycosyl transferase group 1	VKILISPPMRFGKEFLGGMRRTLEVYSRINEEVYLCVDEKTLPQVDPDILPLLSKFHIVKSSSTDRKTYLKGFINCLNQAKKVDVIISYSEYSLSVYYTWLLSLFSRKPFIVVVHHVTEEIRGSKFLRSIIARSKGIIYLDNPEVYDELKRFFSKKVIKTSTNGVSVEKYYTSEEKVCDGIFVGNYGERKGSKYLFQIWEKVNEKINAKLCILGKGWNEIPKNSVYYGYVSEKEKIDLLAKSKVFVFPSLYEGFALAVAEALSAYLPVVTWDLKWSERYPVAIRVKFPDINSFAEEVVKLLKDEELRKALEKKSRDFAKSLNWEKAAEMERNAIYEILK
M164_0994	glycosyl transferase group 1	VKVTVVTSSLRSNYSGGSVHVNNVVRRLTKYFKVEFIPSINFFISNQSVAEEIERIKALGIEVPEFVYSLSTFSNLKPSFLPYSPSVYREYIKNINIEADIIYDPDYTTPESIFISNKSRTPLGLTLHVPLYSFTQSIVYTYYTLRPFFVYSLDYFIKRSGGLYLLTRSKLKYMRQSKYLKFVAGVSNGTLDSVKLNVKKYLIYPGNGVDKELLGYRTKKKEDYVIFWNTLIPPKGILNFLYVLYLLKKRGLQVKAKVSGKFLYDKFRELFFRFAREKELDVEYLGFLSKEELYSTVAKAKLLIYPSLADGFSITVLESLALGTPVIAYSIPTVYSVYKSVPAVKFVKEGDIKGMAMEVEEELRKGKLQEAVYNDEVISFIEFHNWDNVTESIAKILKE…
M164_0995	glycosyl transferase group 1	VKVLLIGEKNDFKGEIEKVTGIGRYARELLIGLREKVEVSALPLYDHSSLYSSLGSIIKGIFYDYSKYDIIHLIAPKPFFPLRKGNAVWVTTVHDLFFLKYKESKPMPFMEKLYVKSILSSDAIITVSSLVKEDVERLGYKKKIFVVNPGIDERFFSTPKINTEEKRDIIRLGYIGRIDSERKNLIRGVRVIKKLKEKNVIFELWGSYNPNNEIFKRIKKESEEDPRIKIMGPAPDEKLVEIYDSFDAFFFPTKEEGFGFPILEAQARGVPIIVFSDTRIPKEVCEYCIKINEVFPSLDYIESYKEKYYDKLRIYARNFSWENSIKNLLNIYRNLI
M164_0997	glycosyl transferase group 1	MIASVFPFRIYATFVGGGGIHVKEVLDRLSKKTEILALPPFNEINLLKQYNICDKIDNLPFILPKVVKKACNGEKISYEEILQEYRKATEDVKILYEPLTYFYMNTSSQLRKLKLFLSSFRPSIICNEDLSVDAYCISKISGKKLVTVIQTDYFRSYYSALRFLYGSLKYRIGDPLFALKYRYAFFNIAKFKLIIKDPLVKYILLVSKGALDSVNLKSNKIKVLDPGNAFNPEILRYRTKQKEDYLVFWARLNYLKGIFEIPYILREVIKVKSNAKLIIFGKLSSNNEKEKFFEMIKKLGLERNINYLGFIPDDEKYKIVSKARVLVYPTHEDVFALTILESLALGTPVIAYDLPGPKSVYNGLEAVKFVKEFDVKGMAKNVVKILSMKDEDYFNLIYN…
M164_0998	hypothetical protein	MTRYSNIFKYLKTIEIKQIFFERLSMFINGKFRFFLHPYINEIASNIELYEDPGKLLYNLGVTEDLNINQCINEFGILIENLKQRLLTTKLLYPMNFGLGEKSSFLIYCLIREIKPQLVIETGVANGISTFLILNAIMKNGNGKLYSIDISKDVGVILSEKEKKTGT
M164_0999	hypothetical protein	MFIHDSNHTYRWQIFEYELVYPLLNENGLLISDDIDFSYAFLDFLKNHNCRAQGLFDKYKILGILSKKTCKQKFITDLNP
M164_1000	carbamoyl transferase NodU family-like protein	MNFYTITIIVGFNFPVEHDNAVAVIQDGKLIFATEEERFTRHKHSLSEPPINALLQAFKFLAKQGIKPNDIDAYAINFNPKLYPKRTRDLLYKEMYIISECGQQFHSFEIFTFIITPLSNKYVGV
M164_1002	conserved hypothetical nodulation protein	LKFGYNTYLIDAIKEYLLSYLFRIPTYINFTKRIIIHSIKKSGFNISEREIKVYPVEHHLTHAASAYYFSGFNTATVLTIDGWGEIESTVIWKVKNGEFEKVLSIPAWHGSIGALWDFVSKNLNFGILEGPGKVMGLAPYGRDNLEIYKKFEEIFKLDDKNLYIFTKKFKRNSYSEIFTEIEH
M164_1003	conserved hypothetical nodulation protein	MPKQTWSCIVQDSKFRAEYIGDDVNAVVDLVAKGGIVAWYQGRTELGPRALGNRSIVADPTRKDYWRLVNDIKGREWWRPLAPSLLDEDKGVYFKDPVSHEFMILMLRYKEEEVCERVPVTCHVDLTARPQTVIRDVNKTWYDLIKAFKDLKGEGLIMNTSFNLAGEPLVETPQEALRSFAVKGFDAMYMQGWIIYKR
M164_1004	hypothetical protein	LIASGFISATTNSSQRLLANKEKPMNAGPEKASKHVLDFPISFLTIGT
M164_1005	hypothetical protein	MLKSYDAGWELHKRFYESIHKFLNNGANIILVENSEGSNERDFVEFIQKGRLEYVKTIHPKLNDIIEALYINIRGLDLNFGISKVIKNLPYSIYRLAFLIGFRIYEPAIKNVSFYSKFYFIWSRYR
M164_1007	hypothetical protein	VSWKINVSILLAFSVISLLLSFFNIIISSIILIIFYIIDLIKPPYYSNEEMEKPIVFLSPLFIMLITLYIIYRLLAINIILLIFLSILFIVDIAASTRRAKK
M164_1021	hypothetical protein	VLKVFNKDIHETASKIFSDGIMTLIMSIIITNSNISDEELKKKVEEKLHLDNIPETVKEKVKILEDLRVIERKGNIIVLTSFGLKVSKILKDMLKVYYETFTSPNLKKH
M164_1346	hypothetical protein	MLLNKQKSKLKKISVYLDEETYNRIDTFAKEHGLSTATLIRLILSIYSDKFLDALNELIQKDLQLKIKLQKQKK
M164_1347	hypothetical protein	MINMKIDCEKLIEAIDDAKTIFDYYDDFIYGVAFFYIKRIGGVDEENNFTISHEEVGEIYEKIEKLLRAYPESLEELKEMCEKSDF
M164_1599	hypothetical protein	MSEFDRFINCWLKFRKVDSIKQLEEDCQQLICKFFNAIANDDKEFANDLEEDIEYCRKFERRVTVPGAI
M164_1602	hypothetical protein	MMTAKQFKGVHITWELPMDNKTYLELGKVLAELLKYCDKVLAADDEGVYLECVEIPEEVRRMNLKYIKVWEEGEE
M164_1603	hypothetical protein	MKKWVIDYTIEKLEMIAEDLRSLADAYKMESEAREILRDSRTTLLNVIEKLRKMEADEE
M164_1605	hypothetical protein	MDETIEEFLSTPLKLLLIIAKYGDNGIAQYDLIYNTRMSSGTVLKHTKLLADKGLIQIIETKTEVGSKKKIFKITEKGKRVVEEINKLLNDINVVEVT
M164_1606	hypothetical protein	MEYTTFLNKGGLILITLYRNGGSAFESELKELTRFSPGTIQTWKERLKEKGYIEVVKVKNKVYIKLTQKGREMAERLITLDTRIEEIVEEQ
M164_1616	hypothetical protein	MELEEEILLFLKDGMIKEKYIIAHFVNKGIPKEKVKESLEDLYFYGFILKRPTMKRNENVYYLTEKGRMEAEALEEERVIER
M164_2816	hypothetical protein	LLRELFCKLGCIFVSLFILPSLILPHFNIIKYLKTPLTLKRVINTYYKLSNASRFLQNAYNSLLNASEILRNAPHFISIPPLPNFFFSFQKLYTPISGPLPAHFNLISTLTSSFTYSNSVSFCLPFSFAYFTTILSASALQIFALFLLNLQICFLSFTASTKLCFLF
M164_1642	hypothetical protein	MNMTEQARRELTIRLGYTIRCSDFLVTIRSIRISETGQLTFNIVSNGRVDFRISLENISLNGIKFVLPIILNVEHGDNIVQGSSINLGLLENSSSPNSFVYYHINGLDCKITQTLPFTTPIIFISIKSIEIYNLQYVRIPRVRYAKRHREDPFIAILTAEYTIVNNTSFPIRHVFIELGMPVRDLSIRDEKDNELHFFTAQELREIFGEDVNIGGFFVVVDLGEELRPGDSKILRFSGTYEEYEENKQQMVIIELVPNVTENVIIEPLPGHVCRLNTREDILINCNLPGNGQWRNLPIGNNNDICPGISVDVRVDPNERDSRVESSAPVDLQFRAFNSNIPSPSTQLMIFNTTPKPPLRIGLNTVNSPSRNYKRYAVNPNATSTSLVSLRNPSIKIIYS…
M164_1644	hypothetical protein	MDIDEFDISKIRSIIQNILNIFLNFMAGIGENIIVYYLIYIISIIPSTLHSQPIISYSTLYGMFYFLMAILSTLGIAKFIVKLSEDWDYFEEYSSDSEELPLHYIIGLIVQVATLIAILIAG
M164_2322	hypothetical protein	LIKLIDRLDENVGFVYDPANVIFAGNSHEEVYPLISKRILQVHVKDFINKDNKRVFVEPGRVLFH
M164_2824	hypothetical protein	MKIVFSSLAYPELSLREVVERVDRFGFDGLELRVSDDGKHLKPELPINREALETLSSVEISDLAGYARFSSADENERRKKRKIIRNSDKNSQYLKHFRCKSAWRGIYRQ
Sulfolobus_islandicus_M_16_4_uid58841 SPECIFIC: 58
==========================================
Sulfolobus_islandicus_REY_15A SPECIFIC PROTEINS
SiRe_0466	archaeal PaREP1/PaREP8 family	MTEGLVKPWIDAKKYQADRFREALYEADLAERFLNDGLIRNSAGKVYQAVKAYVAGISVDYRDLLLKYTLEERKFLLLK
SiRe_0496	hypothetical protein	MAPVGVANISNARDRVRRARRDFLIVNEKGKCNFIKGLRS
SiRe_0573	hypothetical protein	MDIEDKRSNAIIAWAKNPSNIISVLPNVVGIKNNVVKLKFTRFLLFSFEGEFVVEPSFIR
SiRe_0586	hypothetical protein	MEQLQQGEYVIWNDYSLSSYRSALIGTSIIGASPHSDSSNTKLLKY
SiRe_0758	hypothetical protein	MVLLGLSAIILIIGGVFFGMAMSHVVTTTSHSPSMSSTSTSTTSSSSSSTTTNSSTSTSSSWSSGYTWG
SiRe_0805	hypothetical protein	VLIYPEHRYIDLDRNGKQKSGIIPPNVVVGNAFNSFSFFLEAPRPISWEDGRDLEKVWKFYSLVRPDMLIYEGIEVDIVDFNGDIPIKRPHYIVEFKELENWWKRWRYLKDYKPLSGNEWRARWLKGLYEGLAEVLGVKEKELPSFSEGETKRLKEYKVIELYKAIYRPKKGMVISRVSVDITVKDDLGEGIILVDDVRFDYNKLKDIVDELTNTNSVENVDIRELAYKFALSKRDEFIAWLKSQGISLSL
SiRe_0814	hypothetical protein	MIYYSQILCLPWRNFSLIFNTFNYSMDLHASMKDWGYPAKGRKGNGSYSGKAQGLRIDM
SiRe_0823	nitroreductase family	MDVFEEFYLKTQNFTFTLIPDNYPKVYEGVKVISLPKPREIRENFQRVITSRSSTRKFKEEKVDIHTISDLLYYSVGVRKKDSEIIYRMFPSAGGLAETEVYLIPFISDLEIGVYHYNPLYHSLEKLNNEIQLEILKSNIVSSIPDINTIPLLIILTTRYWKVLVKYGNRGARFALIDAGIVMENLYLVATALSLGICAVGGFNDYILNTALNLKEGEAVIGVLVVGKKME
SiRe_0824	hypothetical protein	MQDLINEFLGPAFGYTIEKYDNIIITKLLNYVNYELLESELATQYIKARYTKNFPVEFTPLLRYLKDIVPAGGKGEKEEESLKGAIGEFLERFYGYMTFFDDNTSIFGKVAEIKEKFDILPTSYKFFSREQLKKLFFFKDYSDEAVITFTRATSYKDNKTVYVPSQIIYLTDLIKPGEDLIAYSTTGGLSYHEDFEKAFIHGLLEYLERDAINISWISRISPLRIRIPERLKRKYKVLENEDVICLRFINEFKGLFVIGCLGFINGFYVGGASADITVENALRRAIYEVYQSISSFSKISEEEVKLAKKLTPDLLIDFWLVPLYYTYVRKDFLLNYLSSLKSINYEELEREESLSYKELIGEVLSQYKIIYKDFNVEKYIGRGKLVRVMVPDLTPAHTP…
SiRe_0825	hypothetical protein	MSLNTEELKEIRMLVPEKEEKINAVINRIRFHYPQFVNVFNSIEEVPENEKVLIVSSSIHFLVSQPIDLTRFKKVLIAYIMDPYRFFIYVVNKKAIPCMYEIYLWLKNSRLILDVKVDGVMIKEATPALSDFSELLLLGFSKMLFNSDKFGGKLVYVDVMEGELIINTPLKIPGCPKCKI
SiRe_0827	hypothetical protein	MKSLLTYFLKQLIFSEPAVYNILLGFIIALIISSTTKFDISLNVSENLILSILSVGVSFIFLYNFSSLLFFIKFGRLRLGLYLILLYLSGEIAALFYTLLFIILYRFLFSNPATFSIPYFLIMTLLLFLFLVSISTFLSFILTNGRLDCPIIMTIYPIIVVPTFIFSFYKSEINPLWIFGMVSENISIPLTLGIIFLVSPIIFIYLLIFLIKKFLS
SiRe_0828	hypothetical protein	MELEKSMIKRFSFSPAAISYLLGMMLLDSLGLYFALNSIRNIDAGIIWYSVAILLLVASLSTGFSITLIYQSSALAYYVRFSRLKMSNYILSLFIGSLISATIYSVTFAALITPLITKLTLDHFYEIIRLDNILPFIASALISSLFILSLTFTIIATLLVKVGAKASNYAYYIFFVLLAISDLSPSASSSLNPFYEAENIISYSLIHDSISIYSIEVALLAIVLLLLGNWILKKIKALRLEEVVW
SiRe_0830	hypothetical protein	MYILHAGLVAGSVVGLRVRLKNLNYNLSLNPLSGKLVKGERIISKEIDVQKSVEISEKLYHRVMLNASKTILDFIGLGSLTTFLLTSLISNPLTFNISIIVFSTIYVFISWRMSRFVYPFIKTFNSHKSSLIVKKFPLLVKLTYTLSLIILYVLFLLSFRIHFLSNLPIFLVGAYISFIGSQLITTIRFLKENSIEYVLVTSYILSGVAIIISPFHIITLLIPPLSAFLYKLIRGLRNGAR
SiRe_0849	hypothetical protein	VEDFDFLTRVLQRGRIRTIKADIEHIGGATLQNTSVRMWRNYANYVYFNYKIENGDLKVPNVRLNGSDILANI
SiRe_0850	glycosyl transferase family 2	MSNPKVSVIITAHWRDTYIDKAFESVVSQDFDKKEIEVVLVHRFPYNYKIRKIEEKAGVFYKFISYETKSDPLAFKIKEGVELSKGDIICFLEDDDMFSENKLKSVVTKFNEIENLGYFHNDHYIVDEEGNVLYKSLLNREKSVLIDNQKIQDFGAKFREIFLGKSPQFNSSSICMKRDIIGLDWLGKFTGKRAVDLLLFLMALESSSIIYLSDLKLTYYRIHSQQMSLNLGGKSRYQRALESLKIDEEVLNELEVLKSIVSYDTSKKILDYYFYLPIKIKRYGLINISKKENNVKAALTYLYVLARYIGLREAIRAGLFPIWFHYARELYIILSEKFKIKYFNR
SiRe_0851	hypothetical protein	LTVGYIIPQVLKYSRRRRNHIKVLFILTASLLSFTYIYFFRVG
SiRe_0855	hypothetical protein	LGLCCFSPSLLISFSLVILGFIRSLVLREFPVGGGGVWTMFDFSWKGFYTGSSNNTGQYF
SiRe_0876	hypothetical protein	MAEDNNIVISTVILNWNRSDLLKITVESYLKTVEVPYELIIVDNGSTDNSRKIIEELKAKHGNKINKIILLDKNIGGEAINLGLNEAKGKLLHISENDIEYLPGWSTKVVKLFQTFDKLGQLSLFSPVPTDDEVWVVHPIRRIWYREGEIIYEALGNVGTTSVIRREIWEKGVRVHTIKTEEFLFPDDARLSEDILRLGYVVAWAPYYLVRNLGHSYNEMLRRIEYYKKNYDSKKGLGYQGLLRRIEYYNKKIKPQRKSILSISPLIQPELSNIFKPIIFKDKILDSQSWSCINAITPEIENLELIYSLIRSFKPHLCVILSGPGDFTENIIKKALEDNNFGNLEILLNVNPNISDEHLTIKINKYDDLLNSEMSIDCLIFNSFYYVNKKIFKQLISKL…
SiRe_0877	hypothetical protein	MMMIIAPHPDDDILCCAGIIHKNHENTKIIFVTDGSKGSPKPEERGPKLALKRMSEAYNALHRLGVKDDNIVFLNNEDGNVKKYRDNVYNQLSKLLLQTDINAIYFPSPFDIHPDHSEIGNIVLSIIHRKSRTTASYKLKGLDLFMYTIHKPDISNIFNLANLKSLLLELKIKLSFKYICFKVNDIELKKQALEEHKSQISYMQEKVKKLASNSYECFYFKHI
SiRe_0882	hypothetical protein	LTLLLPGSNLSTSLPPPTVNLNSLYLSLPNPLLLMLNISTTSPDVRYLSTVTRSI
SiRe_0917	HEPN domain-containing protein	MEFLKNNALDFLNYARLLLRDGRYNLALFSLEQALQLGLKYYISKLTGSFPKTHDIVDLLKRIIELTGNKKLKEILNAEISTLDLLKQAYIASRYLPTNYDKEAVEKALNVVEAILNELGIS
SiRe_0918	DNA polymerase beta subunit domain protein	MNWEYLKKKWDERKEFLNNARRYVKLIKEICVKKVDSECRVILFGSVARGNYRDDSDVDVLIITDKAESIWDKVNIEVIIERELNIGDPFEFHIVTNSEYENWYKKFIDVYEEF
SiRe_1102	hypothetical protein	LVVCFWEGHAYVSYSLPLRGWLGLFSISLGLSIFLLYIR
SiRe_1467	hypothetical protein	MWKSKKILRIVTLLIILTTMLLITRTDAYTTSDTTKNLILVISTKWAYIGADTNHTVVADQVNIYYADGTVTLNGETILPIFVVNQGLVAASGCWYEDDGGLGDSNGPTMIQYINITNNPPNTWIYNTSPNNAWQYCQYATQTEQVSYSLTITVTPGSGSSSSSTVTAGVSETFYVYR
SiRe_1471	hypothetical protein	VDDYSIIQTVAKVAESFNKGELFNFFYDGIEVRRGKKGYVSISGKFLDLNFI
SiRe_1472	hypothetical protein	MLEILLTVQTVNNSLRSAKGARFPERASGFKKKGKAHERTFA
SiRe_1787	archaeal integrase	VEVDPTIALSTVIKAVKDEGFRNFFLNLIWQYLGEYLKVASNTYIVSKEDVELFEKFVRENKAKRTADEHIQNIRRIMMDLGYELSPDRLKEYILEVSYLLDFPLILDHNNILLFRLLLLYQRIGAIQVSIANSLYFYKMSLE
SiRe_1790	DAP2, dipeptidyl aminopeptidase/acylaminoacylpeptidase	MEYSELVRILEDLVRLPIYGIIGKLKDTPILLSTVEGKVSISALIGDKLRVLTKESIASSAIPKSHLDFVPFTRDIEKGKELHSIHIVNLKGEEYEVASPKLRIFSLAYDEKNIAFIGSSQSESSLYVIEGGKIRKIANVPPFSFVTDLNGEYIIGSGVLKGNPKSQEFFVADLSGNIRIFTPKDGSINTAYYIKDNKIYIISDYENPGESYWVYTFDFQKYERVEFSEKDIYNYKAVELYYNPEDLLIIAKRDGQSKLFFNGKMLNTLDGTISGATKIGDNVYFAHSSLATPYRVYKLNLRNNKTEVIISNKEVDIGKVEYVKIRNGDIEVPTWIIRANKPTKIGIVYVHGGPWAEVDNGWDLLIAPLVYAGFNVVAPNYRGSTGYGSKFNLMDIGDP…
SiRe_2000	hypothetical protein	VIYNDWPNSLKACICAPEEDEIIIANIAKINNIYFKKLYLLIKNKDIIRNTTITNVPTVKIRGTKFNSIILPTNRDTAVKISEK
SiRe_2290	hypothetical protein	MQNVPIGLVFPKWVELGKLNEGEFRRKIAVCINGNCGCGT
SiRe_2415	conserved proviral protein	MRKELLSLTFLALLLIPTLGILPSAQTSPNTWVIAFYPGSYPSGTSPSNFTSFTVNFTIPPFLQTSNGYLGFVLTDTVPATEYIQGIYVRTVDIALQIGLIFVTQTNTYVLTAQVWTPYGTQIYGYAETIYLPANTEAVISLIYNYANGHVAIGLLQGGVTVYNVYFPTLYSHNNCVYNVTNNGGFSEPSGQNPSFAIEGTYTGSPPFNDTGWDGMWFDGAPISDINAVTGYSSATGVGGTASIPPYYAESGLTLFHNVLFNYWYNPYAWYFSIGTPQDYSAHGLHYIQLSEGKEYNTINGLNYALQWVPP
SiRe_2418	hypothetical protein	LQILILSRFLFIRVPENIMRRLATIILYIIGFIVSTSGIF
Sulfolobus_islandicus_REY_15A SPECIFIC: 32
==========================================
Sulfolobus_islandicus_Sis_110407 SPECIFIC PROTEINS
SiL_0128	Hypothetical Protein	MKEPIILPRNGKATIANTSQYAKCIESLSQPTKNDGYTNTNVGTAYEIIGNVKDFTLLPCKDLTPATYL
SiL_0156	Hypothetical Protein	MDRIQFTQIKNTLYVKSLSSLEYYSNYFTSSILILLLVKYYTFIVLRYLLPLSLIPIMYKHSSATLSPTI
SiL_0307	Hypothetical Protein	MSIPLNAKSKAVNKPLIPPPITVTVDLISIVMCYEPSIKNVDIGNSLIDISLVNFVF
SiL_0335	Hypothetical Protein	MIASLLVRHDNLPAVNVYKAIGFIEYEETLWIDVNTGLKPYIFYIRDYGI
SiL_0392	Hypothetical Protein	LWWIENKFILYTIYTELTKLLSTLKKWVLYLVSGIIFILWGLGWSIGAVSIGYNQEYHSYYLLYNSFVILISLGFLGLGSYFVFKAGELRKESTTC
SiL_0414	Putative MarR family transcriptional regulator	MKEIESKELEVLRIMSIIYKEINREALKRIGEDLSPLDVGIIKTLSISPYTPAKIASILGVSKSAMTYAVDRLEKLGLVVRTRSEKDRRVIQLELTEKGKEILLKAEKIYSEVTREKLNVLSEEEISTLIQILQKLVSH
SiL_0417	Hypothetical Protein	MRNTFTASVTTPRVNACGVNSTSFNLCFSIKVTIPDYSGRVLLATGVIPLGANPCTYLPSSFSPNITPPVVYSGFSSKTFVVMLLNSTVYTENKTFIVSLDAVSTPNDNWVFLSQGFNLKETPVVWIMVFEDHHVYRIGVIEFERVGEGLLYMPKIERC
SiL_0418	Hypothetical Protein	MLGGNIDGKKLTQTREAMTIIDIIMARYVSFPMAIISNVFIAAEFKIFYRFY
SiL_0494	Putative Acyl-coenzyme A synthetases/AMP-(fatty) acid ligases	MQCRWLAISVKTFDSEEKPVIKEAGKLVITKPIPSMPIYFWGDENYKWYKESYFSLFPNVWWHGDWIMITDRGTAIIYGRSDSTIKRKGVRMGTLDIVFFIISATGAKRELNLVLVMGSCWAERAKDLKKGDKEANQQEAQGFKRDKS
SiL_0512	Hypothetical Protein	MFGNFINGILPVFLIFFYQTSSFLLNYTIYYSLSLLYSGISLFVTEKYKEGNILTVVLLFRGRTFIEVS
SiL_0521	Hypothetical Protein	MVVSPVNPNELLHCSLRHVRFKRHYVHASNRPGGIENLWMSIMCFYIFFVVIIPCFLCIVLSVSALG
SiL_0610	Putative methyltransferase small	MVPSDSSVIPRLIKYLQTEGVKDWLKANCQRAANGYIRLQSHVIKNLPIPDNLVRGVEIWLGKTL
SiL_0626	CRISPR-associated protein, Cmr3	MFIRIRPLKPVSFRWGGEFSPTLSGPMNKGISEPLPLPSTIAGFLYSLATGGGKRENLERLSLENESVKVKLWGPLLCNKGKYYAHSYSGKLIELDNWELKLNEDGKVEEVETTNLLGVTNKIGIGMRFDSKTVIESMLYTQELIKIEGGIIVEVEQEVKEGYYTMGGESSIVKVEPWNFTPPEKGDYGLVISPIILSPIEKVVSIDDFYDVEIEGCGKLGDKIVEGLPVKIGLIGLGFNIAYNVRRPIYPAILPGSVLKCNKRGNVGKFTGWGSILPVNYRKSN
SiL_0627	CRISPR-associated protein, Cas10	MSEDIFKIKTLALLHDPPWKPWSITSSIRGVKGGKVLEEIVGEFNLSYYNKSKDVHENEGLTFAKLLGIKDEEIEKYMEIVHKADRFSASLERYAVERGGSNVIAQGWKYNIFNVNHKIPLKKEIDKECIENYVRWIVNNIRNLGWREKYDTLYALIEVAWYHFCPGNYPLADTRVGTYSVFDHLYATASMVNWFLKGDLSGYLVKIDLPAIQQIISKARKAWDFWGGSYLLSWLTYETVEPLIQKYGVDIVLSPFMGLNPFFVSRLNLPKKIEDENTYWEFNDLMFEPTQPLMPATVLMALPEYENLKDLYEKAWEKIVNKLNLGIDKKLLSYPITPIRIKIVDLKELSKVKLKYDFSKFMYLLKLVNEEEKVVKVFYGITANSFANKITMEKYERKE…
SiL_0628	CRISPR-associated protein, Cmr6	MNFGLSCINTFIEGILRGEDKEEIRKKIIERAENQTFNTSLSQQLTEEIKSALISLDYNVVDVIGRVNYKAISGLSEGLFRLIFEVGINYDEILDLPYIPGSTIKGVLRSNLYELTGDEGNEIFGDKEREGSVIVSDAYPIGEKLFVGDIVNPHYYQGGRPVSTEYDVNPVPILHLAIRENVKFRFLIGVDKRAKLGKIGEKLNVRNAVELVALLLLYSMKTGLGARSTKGYNFFEVERMEVKVNE
SiL_0629	CRISPR-associated protein, Cmr5	MDYIDFVIEYGKKLEKKKEECKSLDAFIRRAEDFPSLVAQEGLVPAMTFYYSKMEGGVSSIENVECEELINEGKGYSVYLSFLIDVLREFANLKCTTPLDCIKEVRQNEIVITRKILPILVEMKKVSNIVR
SiL_0630	CRISPR-associated protein, Cmr1	VSDITSVVDRLVQQYLVFDGEFEAFTPWWGGNEFGYTFYPRPHYPEAKEIIGKTKWTIRTLLGHVPRELGFTEGNNAMASQLKVVVESLNEGNRYFTKVPQVTNDRKEYTRLLTAMREAGYSLLFEKNATLVNEQLKHKEFYELYKLLAIPRFYLKAMGRKEMLPNQVMQELLKSQPMKPGLRIRIKVYSRNKEISRLFVSAMLITLKLLGIGSAANRGFGRFKLVKTNYAIEGISENVEPTRVKDNQFPRFPSKEEIREIRPVCASIGGKKYTARTVEGVLSAIGIATLKSTWKANCGNFTGSGREYHTWVLGLPREVGGKGYVGVVKRQPKIVISPSVRRQSYIVISPTVDNGVLLIPFYANDYHCIFHQDHGRVEVTRIKRVTPTCTPKQASSSVK…
SiL_0631	CRISPR-associated protein, Cmr4	MKGIPFVVYAITSLHVGMGRSSGVVDLPIQRDPQGFPIIFSSTFKGALKQYCGTVYNAINNNGRIDCSKANVCCCLFGGEEETDVTSIISISDLYPIAIPVPSLDKGYVYLTSRYLINTVVDLFNAVNYEEGVKLFSSTVPQSKVTIGTDIEVPLVKVSSNLLNILSSLSSIAKKLNEGIAIEDDDSKAVLEVERGIIKYTRNRINLNTKTVVTGSLWTEEYLPHGSIFAGIMSLNTPRRNKYCNSDKICDDECAYQKVNEFVKNKEFYLNVGGKETIGKGIVKVRILG
SiL_0640	Hypothetical Protein	MFFSVKNSEVVPELPPNAVKLFKGYVDYRFGIPLSEEVEVYKRGKELFTRSSHSVIKYEIAEFLNLYLVYSLLYITYEHNNGESGKYKISVEHIECGQQFC
SiL_0657	Related to a CRISPR-associated protein	MLQTKLTIFLAKNEYVKIHLSAVGTSLLRNVEEGDPKIKDKLINLGLEKWYNLSLDDKKQRIIVQNRSELKVILSNFIREKGSIPSLILLLADYHIYTNLPIEFILILSRSQIF
SiL_0685	Hypothetical Protein	MKFKKKKYLNIRGLSIPAGEAFRPLNPLLCKWTYSVYPWRNFSLLLITSNSAMGTYIGFISRGE
SiL_0717	Hypothetical Protein	MSISKFEPLLEPELNGIPFMSNKYVPTKVNGNPTIPPITPTISASNKRLIRFV
SiL_0737	Hypothetical Protein	MKNMVGNDYFILLIIRPNTIFAQQNNDINKKNKKNLAFITHSLAYFFCFSNICNSSFGASFSLTAPLPVFPPPSS
SiL_0795	Hypothetical Protein	MQAVDFLGLRAIWELGLLKQEVGFYRGLGFIGFHTISYQSSALGLHQSHGAMPHSDLGESRIYGC
SiL_0830	Hypothetical Protein	MWRATLRNPSSTRGITERFRSMEPPLWVKGDRGCSEKQEIPIVRWRCPVRKGGVVHTYPIPAKSNGNWED
SiL_0835	Hypothetical Protein	MVEQAIYELYGNVDYKKLGLRGRKASPLPGAGMDSPLYLNMSSSKSLLVTLAALLQLNGTERGADIITLKGLDVMDKSASGLSGYPYCSPNGVQNRWWKR
SiL_0846	Hypothetical Protein	MSNYIKRAKIAIKSRKLLKNWANSILKYARKNPEIFLKCKDNSVIKVSRNMFANTLSLYYEGKIINCSIILSSFMLMEILIGYRLMKYL
SiL_0854	Putative Glycosyltransferase	MTDHLTLLDIFSSIECKISNEYKRRLILQLESMYLGWKLLIVDYLIQKMNSHSKSLLNTLAINEV
SiL_0859	Hypothetical Protein	MRNEIRLAVRFLILALLLTSTAFSTVSFTASNSHLITQIRELYLQLEKISESGVNVNPQIQELNEALQLLQNNSNPNEVENLIQQVNSSIPQLESEASTLTLEHQIVKYSTITALIVLGFLTYYFGPRFLWKAWIKMRSRWVVK
SiL_0873	Hypothetical Protein	MYSREIALPILQCNSFHPLFFLSITNETTTKTTEIPSNAYCVIGYSTCTSALLYAEIVITRYSCCKGKLILTTIEGEDTTNVTEPPPRQLVQPLVYSLPLT
SiL_0874	Hypothetical Protein; distantly related to ATV_gp71	LLLLFTLAVVVLLSLATPFTASISVQYPEEAILGSKISITFSLAQHEVNSTAFPFITSGVREVNEEPLILEGFAGSFAVFKINNSSREVAITFEGKNYTRPCWSPGIVVYGGNFNPHVSDLSQGDFTAVLITFDGRLWVHTPSKGWFTLSCPLPSVAPQRDGWMNSTEFNYTAILQEVNGSICVKYVILNGEKYIVKYQTPIHWNFTYLGVRIDPSTITICGFYASNVTILSPHQP
SiL_0875	Membrane protein involved in the export of O-antigen and teichoic acid	MPLIAFYEVFVDPPYLDFLLLLSVILLFKTFRIITTEDMKLIDSFLPSKLKFFILLMKAIS
SiL_0891	Hypothetical Protein	MFLSIVLLVDFLMQIACKEDPDRLYFSDNIDDIIKFYYCFNDTSDLIKWSIVFFIIAATDFYFLSIQNIEKH
SiL_0893	Hypothetical Protein	MSTFCNKLKKLLSDELLSTKIMDKPEFLSIWIILNSISVSGLYVTMHTEIDKLSNDKTY
SiL_0896	Hypothetical Protein	MIISNLSFGRLLFITELKASRMYFFLSCAVIITEILLDIHFNYYYEYFKLYILSPIGY
SiL_0910	Hypothetical Protein	MEELKQSLPKAVVLVPPSSFNNFVMFAMNVEDFHKDVENVINAINTLSRKSNLHYYKPIIRVFIIRSMSDVPMRNIIELVNSLDEKVNNPNAVVYLPLNVGRGIMEVGEPIILDKLELPNPEELEDLLDAVVKLSEENMLLNDKFIEDIRKYTQEKLSITRLLK
SiL_0912	Hypothetical Protein	MYNVLFSTIPRSYRLVKNPINLFKFPIPFILITPILLRFSARSQINFSSLSYKDFITSTSVFPSHSTISSNFDFIVGLTFLIL
SiL_0927	Hypothetical Protein	MKLNDKNIVILMVLLISGATLVYLTIISYDVEMILSSTVPIQMLPLIIISVVIIILSILLFLVK
SiL_0946	Hypothetical Protein	MWGNPSTSSKFLYYYFLFYDIQTNKNFVELLPHVLRKILRDAFNCLCRVNPHFSYLKVLPTFRLKI
SiL_1047	Hypothetical Protein	LSSKEVLSSFTVIGYIQPAENPIRKLARYSTVMRGKVAETNDVTATPNKERKSKRFAEIRSANVPEGIWIRI
SiL_1050	Hypothetical Protein	MAEFKSIRQILSIPNFGVCSQCGKEVEYAEFILVHKNKAYLFCSKSCFRKWLRETRVHYGD
SiL_1090	Hypothetical Protein	MPIFLKSIYIYGQDSMLLSKLFSYYLNRNVRNYLDFSILENHTILFIFKNTRYLLVILKGR
SiL_1128	Hypothetical Protein	MEYIEVRFIWDFRTICIMRMPPREKHSRRGRYRLFVEGQDPRAPKPGKLVSDKGTKGVVSFLPPNP
SiL_1148	Hypothetical Protein	MCGGARAGQRGRTQDPLVRDPLAKAFAGSNPVPRIHFLNPTFFISQYYLII
SiL_1290	Hypothetical Protein	MPILFTNYNSQKRPESPKVIMVIIYYQKLLLNLTCGGARARSKGVGSGPTGEGLRGFKSRPPQ
SiL_1359	fragment from SSV7_gp08	MLIHAGLNTHSNRISVKKLKEDGKNSTTKLVLPFNTYRPSRRFPSSASSIAKRECTLKTNLQ
SiL_1361	Hypothetical Protein	MPISVLILISNYIQFMMKVDQFISSVGYILNPITNYYYTQGIVTLSLIKGLIINIIVDAIFLLLFYIAFRSIQIKP
SiL_1363	Hypothetical Protein	MRIGKVVSIVLYGLAALFTLGGIGLVTSPPSPSPTGVAIVGFSFDALFIILGIIAARKEPNKNENLTLIAGKGLFSPWYYNRGKPYILRH
SiL_1364	Predicted secreted endonuclease distantly related to archaeal Holliday junction resolvase	MLGGIFAGISFILLIILIVVITYYSRKVSQLNKKITEAQLNSQQQAQQIAQQMYQTWVNQHSQQLRQQLEQSIKQQYEAQLEMWKQQNEQMIRKDAITRSVNTLLGRIGEEFAPLLLADKYQVNPKDFRHLGSPVDYIAFKGLSDDNVDPEVIFIEVKSGKSTSLSERERKVRDAIRNGKVRYEVVSLNDLIGEVQKKINEEINKLD
SiL_1365	Hypothetical Protein	MAMRKFNYNEIVVLNPMQTRYQMMTSRVFVPLYAATNDGIYRMNRAKRMMRGLPAVLGLMIGIIVLPFITIVGIGFLAYSALSISFNNDPIDWILALFGVGMIAGSVFGIIKLVKIRKRVERIANELEGELVVSWSQVKTITVMNVRQENVANRPSLTLNIIAPIYKEIGDWHVLTVDGRDITIPDVDDPYNKLNYVKKRFDLNFS
SiL_1366	Conjugative plasmid protein	MNGIPFGFGDPLSMFLSLVTFLLALTLAIATIKYAVMMAIVATIPLWATLWLFEWTQKIAMVVVDFLIGLMVAGLIAAITFAILATTPLGALTLIIDPIAMDGEFLFSLEYFVFGLRPGEHLLSRKNKNQGGSSQVEYRTSSSTESNRPSEPPPGRYM
SiL_1367	Hypothetical Protein	MKDEGADGDRDFIQWDTVALMSLLGVYVIIGYYVKANKNPKYKNKVTNQEFDYEYLEKKFDELSSYRSDALHWNMKELSNLKQIGEKALESYERISSETQSKVS
SiL_1370	Hypothetical Protein	MELVVINESLDLHVLDYSIFLRLLKEDPFYVNVLINGEHVINAMKIDNMNKIIEEAISKAKQLVDKECREGKNGISLAYYYLISRGIFPRNRHEVKEILGKDKGDGFSFICTAEDFNVVKLLSPA
SiL_1375	Hypothetical Protein	LENKESIEELIGKPNVIAEIKREITPILLSFRGIYEESTSVNSLVNKVGNEYCCITCKKNHTLICFCCKTNSESVIKLCGDLRHLAWEKGTKELLKENEALLKTLNKNFEINDYFDKIFTAFRKLYDISSKIAHGILIEDNTEIEEIWNAINKHDYFRKFFDNLLFFALISLNHKVTQIGNVNS
SiL_1518	Fe-S oxidoreductase	MNELNLSEWISVIDQIKRLDEKYEGIMDVVVTGGEPLLRSDLEEILSYITRQKLRHMLLSSGEPISDDRITKLLESGLEKIRINLTSHKYVFNMQSLIMHIKNEVAKKINITKKFKDFGVKEVGGNIVLTSYYLDFLEEIVKLAYKSNLDWIEIHSVIKVGHGYINQKFIVPDPIPIPTNWGEVGLVIAPNGDIYPGSEATSIPLSKLGNIKNDSLIEIWFSNSLLNKIRSLSFLGEPCKSCEVKKLCRGGFRFNAYITKNDLFAPDPSCQLVKDYIGKS
SiL_1522	Hypothetical Protein	MRLVVGVCLIFIEDPIIYGVCVVIFIPSCDELLQLIISLGVATARELGGEYLCQKAGLCC
SiL_1591	Hypothetical Protein	MLRSWLLKEKNKYLPVLIIKQCGRSLAWIRTPACHAGGPGFKSRRPHTIFFYSRSFCMA
SiL_1700	Hypothetical Protein	MVVFLNGIFIPNISIKIYTFQFEFKIKHHVSIIYLYFSLSIIIIMIVLYNYYMLSKFFITDREIHNILCEDFYSRS
SiL_1775	Hypothetical Protein	MFFSFSNTSSSPPASVFIRTIALATFIHRVLILYSYKNFATINVLFLIDFGKDKSIYKDNQQIK
SiL_1797	Hypothetical Protein	MVFEENCQSCGKIKETKYCSILKINVCYECCTLCKRRSDCNLRVWFKDLIPNKKQLFRKQEKTSLEKYF
SiL_1806	Hypothetical Protein	MILSLLTIIHILHLVNKSFTLTYLIGYIIFNALAFKYFVILFINTYIKVKASFRIIYS
SiL_1957	Hypothetical Protein	MLYPFLCFMGPDPLLHGLPIYRLAPVSLWLLTSERWRPGTAAPFRASPIPPAIVVLPLPPERKPMTAKPRWAAFIAPLGPTDRRHHGVGVTGARITPCGSQGLARSPTLPGPIYIYL
SiL_1995	Hypothetical Protein	MKSTTFSPSDPLKYSYLGTAFGNIDEPSEYFITFFTSTLPIFVGLSIL
SiL_2018	Hypothetical Protein	MSPSPTVMKPKEFAVYTIGIRSSKSTSISFSNIYRSVFPLNVFSKEYKSPTKSATLACGSIISTE
SiL_2152	Hypothetical Protein	MSNIKGISIKNANREPEKKSRNAGIMVSLKIFFSCSYSPGAKKAQVSLIMRGSEVNSAR
SiL_2163	Hypothetical Protein	MVGKVILFLLTSSKVIFRKSALEVWITIIGFPSKTIKLMNIFFILLVLTNIPLQNSDKINTINMIVNTLDARFSLTFKHYFSHIYISNFRGTDIS
SiL_2420	Hypothetical Protein	MSTSIPSPIIDKNVNFEFWIFDQYKCRSISKGSISNVNFKKFSTRSEAVTLLRNC
SiL_2421	Hypothetical Protein	MKPIMYKIIVASLLIIFSGTLMNKNLDSMRICKDYPLGITRRKVSRYHLQTNNKDVDLYSLPHY
SiL_2423	Viral protein	MYSLSETVYLGNASFLYIPNSLNEDVIGFRLALSPFSVQSNLWTGNIILAGFNIILYNNGVIGFSTLTSAYKNGQFILQDFNQSFLYLGKIQNYYFTLSLSAPYSPFNYNQYFLAQINIYFTTNFSLYKSFQYKLPNPFSSPMYSSFQMITPGSDLDNSTLVVALPLASGGIIEYFQFSYYYPNQYGQSVGPSNIPPSGVSYYADLLQLQSYGSNYVNVQLYSGWPQWSYEYQFTYGSQTTYGL
Sulfolobus_islandicus_Sis_110407 SPECIFIC: 69
==========================================
Sulfolobus_islandicus_Y_G_57_14_uid58923 SPECIFIC PROTEINS
YG5714_2987	hypothetical protein	MPSTWIIGFSSFRRYVEFFGIFLIGGLTLLTRIWLRFLFTLLE
YG5714_0418	hypothetical protein	VFQLSTHPYPPSMTTSSPYRNFTQKHKFGYFFINLMSNRVLAHGVRAVFPVSFESVVNVVRGYDSASNIYFTVLDKSPRTAVALGQKFYFRTSHYLCCMTLVIERGSETEVRIIAHSGLKLSALTDYGASANYALDVLDHLSKSLGVNPRDVVEVDYMDVTKSQLLE
YG5714_0562	hypothetical protein	MNDYDHETHLIGILCDKYKRQYYEIKDKIKYIDGGNIVYFFNIKDIVSPNIIKRVFLWKGNVFNTGMFIPIYSSGQDRIVTLKYWGKFKDFYQQEVPNKVVKYDKRLNCYPSGICEYENRGKVLDDIKNEEERILSEIYGTYWVSSLSLPYDESNVFRGNIYIYVGNEFLSIFKIYHTLANIYNGEGEYLDANLNFNKIKLYNNVDKDFMTYLFINKITIEKLSDNKCKINYENFLTEYYNRNSRYYNKMDIKSRLILMVLRTMYTTRFDKDDFLKIGSFQELNNYMKRISGLIQKRNNSLIEINFHLTDKEDIEDMFSFNHYNVKIFIVDNKDNIVFIGPEITYMAFEDEQLYNLLIDKIFKNDSNRKKFLQILSQLSLHNAKFKPSVGVKNQLILKI…
YG5714_0588	Methyltransferase type 12	VDLSNVEKVLELIEWPEDIDTKKGRERFQYAIRSFRNLDFPQKKYVILEVAGGSGIGSIALAKSLMERNCEISKLVITDIREKILEKAREFSKRELGFEAKTYVIDAKDLHKLGIKADIVLMYGNSHATFSTLDMIKFLSSASLSLKDDGILLIQGTNMFLAYIINMGYKYVLSERATDDKVLISVHGGYDEIRGMFKRIFIDLISRAKADVEIKFWDFAEILGLCKIFFKEAILEKIESYKGIVICKYPKMIIKPEDID
YG5714_0589	hypothetical protein	MDFPINANLVKYERKLSFTDCNTLSSMDKLSTQFLLSFDRDFDNINLLKSGKRVINIRYL
YG5714_0604	hypothetical protein	VLIKQLAIKEGITKCQIIKDTNSASLILLKINDEDVNKISFHLIFIFDDYLGFPADGVIVMLPITFLDNKLELITQSSKNMRNIQGFISFLRSTKLYIAIL
YG5714_0605	hypothetical protein	MVSITTVLLPTITSLIIFIITTLFTLFYREILYSILNKISELSKIPNTYLTLYNIDLQRNELANLLFTLRGIRDSYLAHINEYELSSKHIIIIPSDIKNYALEMDNKCRKHIILKVLESAIKKIFNPFQEEIRSRSVLLQKINYLIALLEIDKSFINFPSYTSEKYKQTFIVNSMAFSILSAALISLGIIIVQLFINNLIYFLILYLLIYLYTSFMITMYYYARSYNVDIEESSINKLYRLLKLLYCIFPLISFLLAFVILLVFYIVFLL
YG5714_0612	hypothetical protein	MANGTADEYVFVPLVNDVNYEYNDQTLTLSKISATIKIKILDNNKHITKIKENKNKENKNKVDINNILVLTGYAIDENSLGLVHTLDPCDYVKGILVNGIIEPNGEKKQSGQDPSKQEGEIKRSGQNLSKQEIIFSKAEVMNKLYFIRKSKVDLYNDIKINLITVTESKHVGKTNYRSLKIDNENERDKFKNKIKGITDLYGIDKEEDINNLVEILSGIINYYSI
YG5714_0626	hypothetical protein	MTRYTNSAELNNSITCFYMKMCCKSHLDELYYSNNIRDIVNFYDCFDNMEDLIGWMQSRPSADIKVHELNGNHEIIFVIPTPDIYNKETYDIISQLGNYYHVVLVESKGKYFNYAKSVNKGVLEALKYNPKWIIISNNDITFKEPIKVLAERLLSIDDTRVDAVIGIGGSKMFNLCRFNFLSNFAIFYGSYKEKIRIIRKYNIKFYYFPDISFKLNLICKSIVSLKNLSFIGEFLIISSNYILNKRKGVLFDTTYINGVEDVDLLLDILLNKSYTTVKYRLSHYIGKSLGNDEIRILKNYVNIIYFNYKILKSKKYLAFLNTSLHLTF
YG5714_0628	hypothetical protein	VSNKLENSIIIKHLDILILILIDLLLAIDFTRFGNIYAIDNNIFPYYNYIVSYKYLIYSLYGYNPWIGAISSFGLGNFLVNFPVFLFSNLPFSDTLFEFSLLLLGSIPLYKLIREILYFPNESPTLSIIAGYIGVIFYTINPQGAGGLNSSSLNSIYSYVLLPLLLYSIRKYFISDNFSKSLFWFFIAIPVLLMIYYYAIPVYVLPIAILLFTFFLFYAIKSLISHHYFRVIPILSIIIGFIYIKFPELMSIYQAFDNPSFIKISYYYWVSNSRGESLELTLRGFNAYFGLPPIYVYYTSFLIPLIYLFTLFNKNTNRRVEAIFMVIEVLLFTFLYSMPNVPFSSFWEKLFFEFPIMTDLRTQYVIIAPFQGLVMSIAFGLGSYALLKSLSYRKIYKII…
YG5714_0629	glycosyl transferase group 1	MLIIGELPVHFGGGGSIRNEEILKRFKGKLDFEFIPSVINIRNSLYDNNYREILIKKIHELKLNVPYEIINIIDSNKQISTLKIINKISNVVRENDIIYSQADVPEDLYLLSKLRGTHKGFLIQGSWFFKNLLEDVKIDYVSNIDIKYNFIKYFGITIKRSLFRNFVIHYLSKKIDFINTINPYNPEFTVIKNRGITKNIVYPGNAIDECTPFSSKKENYIIYPARTSPTKGFLLLPFILKKVVDKNTDLKLYLTVNKDSNFPYKERFLKLIRKFGIENNIEFLGLQHKKRLFEYISRAWAVLIPSLRDSYSLAILESLCLNTIFIGLNIPTLNYLYNDLKPVILANSLREISDKIISIYKMKDEDYKSLFLDKKIQDFINLHKDWNIVAEKELYTFTK…
YG5714_0631	ORF1 in transposon ISC1439	MTTPSLSLTGLESLAIQSVLEGLNIISPESQQKLAKIAPSVMTGNRGKEYLYLIRQGQKALQDKKTFKFYQLYEKVKGKPSILQTRQE
YG5714_0658	hypothetical protein	MITQKEMVSAIYNCVKKREKHLIDEKAFLISLSVGIPIDDFYEVDGRLTYRGLVNGYVADCENYLSIIDKYDEKTILEASIYMFNLIRRGVHGKLNERASKLLSELNLFQGYS
YG5714_0661	hypothetical protein	MAMAISQLIISNNTNSQQNSSVSKIIFFQENKFNLDTFLNLTDYWLLSTLKNSNINECLKEAIFNRKKYMFNEIPLRYAEERGMNRIDVTKLLESKLYNIVKQYNGEVVGSVVNIHRLSLHFHFNHFMFIHDRV
YG5714_0681	ORF1 in transposon ISC1212	MKTLSTEKDLLLKVDKVFPWETFRGKLESFYSKKPKWDVILLLKVL
YG5714_0698	polysaccharide biosynthesis related protein	MVLGSMSGVLLPTASFYKALGKDEKKMSSISFRVLSLITFLAVIISIPTAVLVVEKFFPAYTDGIKVLILLLFGRPKITSLKINL
YG5714_3016	hypothetical protein	MTFPKSEVNYTDDYCIYQVLDNHVASKKYAYTIESYNSYCRSHLAMLARDTKVVNRSEWLIIVLPC
YG5714_0794	hypothetical protein	MEGKINKYHIILLITVFFGWAVSATDIVLNAFLINQITNAFHISDAIFGIIGIAFGAGDGLGGFLFRRINDLRWGRKLTFLTTLVGVMVFTALTGLPVNFPMYVISRLGAGIFSDGEMTAGWVLLAEQIPTGRRSWFISISQGGVAVGYFLADTFAGTFASPSALGWRAGFLANALFGLAAYLIRLEIRESPLWSRIIQVKALEKASIRQGISEIFKGCYKLVTILAFIGLSAAFFATAFS
YG5714_0795	hypothetical protein	LLQPFHDYYYEDWYIIGDITRTPLPTLIFTIIVFYGFALGHFIANLTEGWFMDKFGTRKVALITFITVPALIIYWLVPDNVSYIADFLILFLVGYGFQTIWGFAPAYMPQIYPTRIRHSGEGFLWL
YG5714_0858	hypothetical protein	VLRLLKVEDEILVTNTLILIECLSGKKPTYTRLALKGVLSECSHLVDNYDPIKDFDKWLRDNPYDNNEITISEFLRSIAMRNDREPSRAELVEEAIMLNERVKR
YG5714_0859	hypothetical protein	MIDDKILIFNIDNKFIFLLKRNQLREAYPNSLYITEIKRGTRLLYDPQVTEVFKGINVNRHKYCLIGLIMGLLPEIMQKIFECGGSVVVKLFIFV
YG5714_0864	hypothetical protein	MDWKVLHNVRLYFIQHFIQPFVIISIVFPAYLFLYANNPVLVGLLLSVAYVLGHLSIVAGFLTDYILNTRRYDLILSLLSGLTFTLSSFFFSASITFIFITYTVLGVIHSLKGTNHIKVLRGLVNTPSEYRTVWILLNMIRLASAITLLNITFFWLGVKYLLLLLGLFMLFIHTPLIFFIKYPKGTGNAKLVFSLTFSVIQKERDCVILFY
YG5714_0949	transcriptional regulator, XRE family	MLIDVSKLDEQQRKRIIKKLVEKLGLSQAAKMLNVGRSTLYRYVNSDQSIPLDIVRKAAEMLAQDELSDAIYGLKVVEVDATTALSVVVKAMKDEKFRNFFVSILYQYLGDYCFVEFFSFSQ
YG5714_0954	beta-lactamase domain protein	MVWKVLLLGVPLYTNLGFLGFCNISLIQSDGKNLIYDPGHFGNKEALLNSLKSIGLSVSDIDGVIVSHLHYDHSLNSLIFPKAKVYVSQREVEYALSGTSDPYIVNYLPTLLKDKLVKVKNGDEIYGLKFILLPGHTAGTMGTLYDDVLFVGDAIKYISDAKRRKTSFAYYNIDEANESINRALSIGKVIVPGHDIPFKIDGSTITPLVEYKNELIVYLKNNINIITKMEY
YG5714_3051	hypothetical protein	VACTTSSTSQFKPFITFCITSPGFLGLVKNFIVLTSPTSESIMKSVKVPPISIATLHFTLHTHDISIKVFRGTYITSISYIGFPLYSIDVQSIDIFTRFLPPSSLTEIVLITFSIWSITCGCSST
YG5714_1283	hypothetical protein	MQNVKNTSYVVGNPDGMYSKEREAFDMLKPQDRDEAFHYLTILENAFVKNWLIINEYKKISINVRKDPYPLFKPFVSSYY
YG5714_1501	putative transcriptional regulator, CopG family	MIFYVIFNFFLTVSYWESPLRFLKTDNILLYMRKVVSVRLKEDVLRDVDIYTRKLGLNSRTEFIKQAIEFYIKSKS
YG5714_1612	hypothetical protein	MKRALRIAHFDKNKKVKVLELGFDDVEINSKDFAEEGSLLLSIHSENQKTFFQLSTAEAALLKERLDYILALLAKQYIEADEKAAKTRQSKNQQKKNQEEGEEVDWEEDDKYTDRG
YG5714_1632	conserved conjugative plasmid protein	MKRLQVIKGKAKAVASSVKMPVTKYRKGNHEAAIGGFIAGLALLGGALASTFDSSFSSLLGSDASYITDFLALIGFVSLVGGIVEYRRLRKQVFKKQFN
YG5714_1633	conserved conjugative plasmid membrane protein	MKLRELTVGWLYTTSGIDEKSFPIGIKNVNMKELLVIFPLLMLTISFAFKNIMIAMAFIAPVFFFIFYEEKSMDEFQYLYHFLRFYINDFLTPKEKKEKTKEKSKEEKKESKKKVKTFDIKKFKEEIIITASALLALANVNAFIETLDLKFSYPATLIQDLVFAVGVGIAVGLTIAKIRK
YG5714_1634	conserved conjugative plasmid protein	MPYIVRVKDPEQISQLAKKYRKFQMELTIYLNDPQAVGGLKSRRRVDIIKID
YG5714_1635	hypothetical protein	MWLKMSQNEAFFLDTNILIKWIYREILNENPAVEDFIDSLSKGQCVILHINLREFETIIYDAYNITSHVIYEKILSKQDWDKLGVEDKLRVLEDIRKNFEQIYEQILTKYYNGQILPGGIRQILAKRFFIELEGKLIDSNLEALRNHIALNQRTDDLIDYISGIENTIRKNCTILNNINLLFNDDIIKENQLIYEGISKYIRNLKSKRCNKTPSRNDQIIFVYLFLLLRGRIYDKIVFITDDNDFERMHNTVLNHLKDIINGNANPRGDFKESAIEANDILRKLVIKGINDLITQQKS
YG5714_1636	hypothetical protein	MSADLSLPLEEYYKVPNEMKNRNFPVHLLEKMRDYLVKQYEENLFEIYEGMLMLILNPEDKDKLKILSKEVEKIKEDFELYNSILENNTTIGEYVNMVMNELQKLIDGLKKNEEEFYKEVLNSDNPNFLITTYYSLYLRFVTTVYLKLHKTNITNPNIKTKDSRIKDIFNIANFLVGFFGIPILIYIKKKEVFPYISELSGALLHALVADRTPMPSKDSLGYYLFSKIHVVKNESK
YG5714_1637	hypothetical protein	MTSQDIKRLNRRRAALVGFAVLMILIGLGMIVANPKIGLTVGSIWILIFGILPLVVAIRSGKKVPPESADFIASDRRSFAVFSSWYWINDKGIWKDNKLLYTWSEIKDIQILRTWVESRTKARTFTVADAALNQGPDAVVYGVVRVFLNDGRSLELNNVVDPERVVNYIKNVYLKKQ
YG5714_1638	hypothetical protein	MRKALTIFIIILLMPSLLSGIGNLVVFAQGGGGGGGSPGGLGQFIATLQTLIPAALILLAILANRYDQRYALVLFAAAMASAIFLAAAGQTPISSYSPGNEYFKQLTISGSQTIYVGDTGTWTISGASNPQWYIMNSSNGVKVASGSGTTVTWTANSPGKYIIVATCISSNSSGTIYGYGSFIFNSQYPPSPLGWITGAITSALKGLINDLVGGFGVIGSFFSSSIIPINELVYSPSPTACVDIIYTKIETFMTGLAMLLIAASIAYNALRGFYSDLVDLAGDVLYKLGVWALFTTSGITIYSYASGFINFLIKTTIGSLINAMAGEMFTSVVTYWALFALDNVIPFGFARALGPYADDVLMFYLVFVALAFVRYAALLAAVSLIPLASTLWLFEWTRP…
YG5714_3037	hypothetical protein	LLNNNAFLINSSSTFSFLIASIKLLTSSSVSRIISPSSTLAISFH
YG5714_1659	hypothetical protein	MHFVEAVRELMKSYMEDKVRYLIFIAVTASLLIRLGLKMEYLTEMQQRVLLALYDNDKVTLRKLIELTKSSTAPVNNAVKSLKEWGLVEEIEETGGFPKRRYIKLTEKGKRVVEKLKELYSLIEASS
YG5714_1763	hypothetical protein	MKWKHYLIYSVRLIEITFLLLAPLLMLHPLNATISRYSCGGGANYQFIGVEYAKLTIGSNTEYYAIGLSYNGTNATLWFELYNSTEYPNVENWTFFYELGFNGNQAYNYTIVANEANSILNYWDNIFYENGYFDLGFPIVFYVNQTTDQLVMWVPNVTDPGVIAIYSYNTGTTVYVYGWLLKYTNEQGGYVALSNDNNLFAYQVEFANDYDALHFQLDLMNFFYTYKVQIQKGEMTYQEFYNILQSDTTNDPVVEYANSYGGYVTKIDSVGLDSPGYYTMDELATYMSQYLEEIDQDWGATIPTNVVVYDGGIIYPPDFSEPGLMGVWLIDENL
YG5714_1765	hypothetical protein	MDLILLELVGAIGFQINDTWTTFLGVGVGAVERNKIFKFLSNHKIEDFILVGIIKVLIPLYIYAWMLLVPAYIIILEFDFYLEVGVTIWNIFMIYRHKVRK
YG5714_1768	hypothetical protein	MNIRSLYRLSLAIENLLDDIVDGNVDDDNEVLEILLDAKRLTDLLSQELNNYIVRVTKG
YG5714_1771	putative transcriptional regulator, CopG family	MPRKGIKKEYVTVSIPVELAKQIDELVASGKGGYVSRQEFVADAIRRRIEELLKS
YG5714_1772	hypothetical protein	MPNSYQMAEIMYKILQQKKEISLEDILAQFEISASTAYNVQRTLRMICEKHPDECEVQTKNRRTIFKWIKNEETTEEGQEEQEIEKILNAQPAEK
YG5714_2017	hypothetical protein	MSDTASEGSIRDAWYSDIVNYLLDQNIDNVTIPELVLQNKQRP
YG5714_3002	hypothetical protein	MKDSSRENINIITTMEIVLTGAFSVPLDGLSKTY
YG5714_2981	hypothetical protein	MPIPQGKKRKKKEGKREGNKGRRNTRKNHMGSKNIEEKFNVKISYSLENSEKKTENSLHKTLQDRQANRCRLRERLKGVIKKGVKVFFMDESGISHDPSRVYMLLGLIIQVLIF
Sulfolobus_islandicus_Y_G_57_14_uid58923 SPECIFIC: 45
==========================================
Sulfolobus_islandicus_Y_N_15_51_uid58825_C1 SPECIFIC PROTEINS
YN1551_0117	hypothetical protein	VERKSKFINTKIEVICNKCKMPGRLAIRLRQNIGIECYIYHGKWPLVSKHSVSCNDYKDVVDKFIKR
YN1551_3291	FAD-dependent pyridine nucleotide-disulphide oxidoreductase	LKKYDLLIIGCGASGFAAAIKASELTEGKIKIGMVCKGLLGGTCVNVGCVPSKYLIEITNKYYLSRKKFIGLELSAKINFTDIMGGLKKVVKELREEKYEKVLNYYSNVDLIKGDVTFIEPNKIRVNTEKGEQELSGSKIIIGVGSTCFASNMARRWLEEPKELLDWGQLEGLHHLLPYT
YN1551_0120	hypothetical protein	MTIKRSKYYTIRRTFICNSGYGIFECEDETKCALIACTYTRDETT
YN1551_0121	hypothetical protein	MSEEILNKITSHRPTNFKIIEQDSKEIYVYCALDVLLYAALTCNDIIVETTLSGENTRFKLDANSELILSFINPHDAEKLPPSYNTPSTICPYSRFFTNLEEFESWRNTLPEEIRHLVIPISVKEALFIIKRYVISSLDNG
YN1551_0122	hypothetical protein	MNSSLFISNTIVLIVGLILISLGHSNGLRAVAGALVILIFSIIFSKIFKNFSVNFI
YN1551_0123	hypothetical protein	LNFLLDYWYVFPISALTSLFRNKTRYKYASLLCILLILTVPPLFPPSPLGLLAITNVQINDYIALRKFIKQKINRLSSLNFTELVEILLPVSIGSLLLLFYGCKEGFVLYSFASTSFTLLYMLRLRIKNLGNTGPKEYNPLGIMIAKYFSLIVLSTSSYGFPYCHLERYKLEKLALATLSAALINVIITLIKIGPSFLQINLLILIIGGTMTGNYISNVWGKEELQALSTLYHYISLIIGFITIFLEIFLKII
YN1551_0206	hypothetical protein	VEHSPALTAFIILIGIIASTFAVVYVAYSLVSSLFTQQSSIILYSSCVFENGTLKVNLFSPK
YN1551_0210	CopG domain protein DNA-binding domain protein	MVVGKDTTRVVVYLPKDVAERLEKEAEEKGLSLSAYLRMLILDCTKQRQ
YN1551_0215	hypothetical protein	MRPGLNSSSVRKYKRFIEWLAESRKEVSNLLRYDKELEVLLIISRFEEGVTKHRLEKEAHINGKRLNEILFRLRSNGLIYGLTDGKKHLIFLTEKGKEVVELIVNLSKLEVKSE
YN1551_0219	GCN5-related N-acetyltransferase	MSFLIILHNMIIRKIKREDLDNAAKVMVEAMNANLEGAKITFNLFLELGECLLAEEEGEIIATACYIPYKILSWIGNVAVKPRYQRKGYGKRLMSELLKLISTKVIRLDSTTEGYRLYRSLGFIEEYETILYELRDLKGSNNVKTSDKLEDWMMDLDKKAFGDDRGKLLGRINGLILYTQGGYGILSRNILGPLVAEDDFIAESIIRKAVELGARIIITIEDKTEFIEDLGGRRLYTCTRMMLGESINENRSLIYGIYRYAFG
YN1551_0221	HEPN domain protein	MVSSEANELMEKAKRYLELAKISLEKGFYSEAYFLSSLSAELYIKGVSISLVGGFPTVHDIREILSYIRLKRKDLEIIEDFIRNNRDKLKDISNEYLVSRYNLSYTYNRQDAEECLNTALMVIKFGENLLHSISGKD
YN1551_0222	DNA polymerase beta domain protein region	LEKIFFIQLAEKIRPIFGKIAIILHGSRIKGNYYTASDLDILIISKNCLDRKGLKILYSFGEELNGIKLDYQLVCYKNKDYWIVKNVLSSPHLVIIDDFNEFMT
YN1551_0224	hypothetical protein	LGTIFGIIGVIALTYFTYLLLPFLVSDLIEHFLKFALEILSLGMDTALILIEYPKLKIAFLPIIGEGIEVVIFIISL
YN1551_0241	hypothetical protein	VIYRQKFIGQNTAHIIPGEEYVSIYVEYSLNGVNWQPCTFSLKKGVYEIHAKDKYNRTTEILLVEKKFVKAKKIKKKYIGSESFDWTATFIDIYYRLLIKDPSKIRYLKRN
YN1551_0594	hypothetical protein	MEVLIPDKLYHPYPLQQKSEEGKDPNPIEFEICQVLCNLIATKVASAIACDEVCEVDVCIILIEDPIIYAICSVSCDIICNEVLQIILT
YN1551_0597	hypothetical protein	MSRNIELTHYYALKTHRNINIMFLSLNTKGNQYLSIQGILVDLINLLVFNILS
YN1551_0731	hypothetical protein	MTAKQQQIYDSLKTLSEHKTAMPLSKLSKEELKLLPELREKGI
YN1551_0901	hypothetical protein	MVITHKLTDEQKKILERMHSRVDYIFERMSQAEIIE
YN1551_1223	hypothetical protein	VITPPIATWVERIHVAILVNIMLEVQPKDLLLNATLRRVLGYLKVGKLMSRMLMWVMY
YN1551_1384	putative transcriptional regulator	LIIFHYNISLISRYTERYNYILFLINYKIVFLSYYIYSIICAWNTLLRLSLSIVNWKIYYFLQKAHFYCIILIKYIERTHKALVSETIKILLSILCSESRMSELVINKKLLDILSTPMQILLYINMMGEGSLMDLVKISQMSWHTIQKWIPILEENGLIVVREEKTSVGTAKKVVKLTETGKVVVEKLLELNDTLKEIGK
YN1551_1387	hypothetical protein	MSTAADTKYVYVSTDKKVKVILVEKDEYGVVRISGDVESSSKPSTYHHTEILFNNNWIRFFCSCEAGAHGFLCHHVAELYNVYRKNVKKLGSLR
YN1551_1390	hypothetical protein	MKKSTLLMLLENIYEDADYMNCFSIKKKVQFLIEKISKEGVENDS
YN1551_1491	hypothetical protein	MRVRESIARTIAISVIYALLETYFVNLTNGGNIISPYHLLVLLVGLIAGFDRNLRIWIANALTYSVLEDAFYWVFKGQLPYAWSNEYIMIDHIPVYYIPYLTLALVLYKKSDKKDDKKNGGLNPTFR
YN1551_1497	hypothetical protein	MESEILNQKAPKGGKFENVFLKDNPLYESIKPKTVVREL
YN1551_1499	hypothetical protein	MSRLYYDYLRICKGRECVIRRRIDAENDRRRVRRMFKEYCSTCVLGKIMFKELRRGGKI
YN1551_1793	hypothetical protein	MRLSLFSVLATFLLSAYAMYSITFVVEGISKVFQVSISTVVFAITLSWIGGAIGGFIFGIIADKVGRKKALLLSIFLYSFPTIGVLYN
YN1551_3263	hypothetical protein	MGVNGENGISYAIVAELRFTNLRGFAGGLMQGLYAIGSLLGAVTSAFIISCWRDIFLFAGGFSLLSFLFWIWIPEEKFTRKIKMRVSEIFSSSVIRITVLGSIISLASFLYLIPAFSLMPTALQQLNISSYDLIIAFADLISTIVYGISGYLSDVKGRRITALYFSIGAIISSVLFLFFVREIFPVFLVYAFSAFFAFFGVWISELYPMHVRATGANFTLLIGRLIGGGFGTFIVSLIPLQLNVSLSLDLIITAIVATIGISLMR
YN1551_1794	pyrimidine dimer DNA glycosylase	MRLWSIHPKYLDTQGLLGLWREGLLAQKVLLGETRGYKNHPQLIRFKRTSDPDPVLYIGTYLYYVYLEGVRRGYSFNKEKIVKYDLTLRMPVTEGQINYEFHHLLEKLKIRNPKMYAELLQVKIIEVNPIFFVIKGDVEEWEKVSIFNTA
YN1551_1825	hypothetical protein	MHGSSKTGNIKFDLDDYPYLYYIEMLGKEEKYSDYKREILDGIIKERSYLAWGDECLSALLANIENVIDKLRQLDPYFSDHYFIHLEADTPRGIKEVYPKVTNNIQKVKQDFESIRECIYNFILNYLRKTDRMGLFIFMNKNDFWEFTNFLMDDKDRKEVLTIRSLVDIYEVDRMQDFKKLYNNYYLQIINGLKDELKDEEWFKILCELRRFVKVGKIINILSNLYNIPPQALSSLFSSEICNGIKHKFDFSDLKTFFLLNSLSVCNNYTECKNILDKIYGDIQQILSSLGLLNSQQLNVKLMPVLNYIYLDYNKPNLIITLDTLNFPVTAHVLNELLLDNTITYLDPKSVAIITLPPKIFGLKSEGSSNEEYVQLFTNDDELEFHPIINRLMEKFREK…
YN1551_3265	hypothetical protein	LARAKCWHCCWNFRSKKDLCEANDNVKKALQNSLNGIMGYKYSIIIMPKCLYDEFKLIIGGKAKVIQEDLSREVISTLAYLSSGFQINLKTYDALANVREPYENLLIEARSWLDNNYICKDVEGEKESDLHRNLKAVAIKHLIEIEKIKVDEIHVEEYIDDLKPDILTPNLVVDAKTSIGIEPNDELSDLKKYSKLSNRIWAVMKPIAVLLDLDRIIGRINEAAKQGIEMKVMIPVKDDKYGSKLISLENFIKEGRNYYSQQTT
YN1551_1832	hypothetical protein	MFMFAPVMIHMMGSSAATILPDVLGIAVIGHILYGLILGISAFKIGVRLS
YN1551_1833	hypothetical protein	MDDNNKENIRPGNIIISSIIGGILGGIVMVIVLMIGAMTLSLPPTAFPMVMGMALGASINNAIIVGVIAHFVVSIV
YN1551_1834	putative transcriptional regulator, AsnC family	MDRIDKRIIVELFKGNDSLQYLSKILNISPQAVHYRLKNLEKQGIIKGFKIYVNPNLLGYLHSFIVIKGYDNGYEFPFIASKFSCIEGYTIYEVIGKNVVELEENERKILSITRGEKYMEIRINDSIRDNPIDRRIISYIRDDPTVTLNELATKLNLSIRKISSKIKKLYSSGLIKKIPAIDLQKSNILMFSVFSDDKMNEFDDLKILKFSDVNKTLLIGVTENYTSIIKRVRNALEENKKFALSIKYDYYIYEIE
YN1551_1958	hypothetical protein	MIPLHFLKLLRSKNNKDKDKFIIRFKQRFKIIILLIKSLRIKDLF
YN1551_2007	hypothetical protein	MANLFENRLVKILLRNSAIAVAKAYRYIKRIDVPPIEKLKALSRIRVNNKLIGLYAGEAKAVMTGRFINVLEVYDAKIFPYKNVEKINGEVTKCIADSIRKLGPKETIIECCKQMAGSLFEQEPKETIEEYCKQMTDLIYKLDDKINCEGDVEEYSEKTRYSIYLTEFEKNMKERSESFKVPRDRIYQLIDLIDYIQTLLHEYTHWYMLAGTKTGILISQLSWRERIDIIGFTGLIYDKINLGKIVGEQFAKKDKADIIGERLNEGEAKKVLANMNMLLDELAKDRKTIKYFSSILSDFNHQIKILDIISVFIEPPTWALVENETYFYRNADKYFADGDLKEYAKRVYERSKSLGDYEKVVNRVKRALQIDLTQYSNKDLNDILNDMLEKFEEDDSNLD…
YN1551_2008	hypothetical protein	MKMRIPIIGNNKADSNQETSIGVAKRSVVVMGYRGAGKTTFMGLLAIHIDYLASIDNRITYIIKPGVYDFPLPEWYKILAKLRNGEPLPPTEVTKKPYVGRLVVTYPKLLGSGEVNIPIVDLAGELYQPIMDFIFNSKSEDFDYNQWNKELRERLENLGITKDDLLYIHDFIFNAKAYLILINLDHALSAISTNSKNNASDDNDDIKSLLGRYFNVVTNLVNYRLERKDKPRVGIVLTHYDKVREYIETNLGFNVWDNYNDRIKLMTHIEPEILNLLRNLDKDVPIFISYYRPKRIPPGGIRLPDYPQKEYDRIFDWIKEVLK
YN1551_2009	hypothetical protein	MGDITVKGHIIKSYKKGIIVNFYPDDKRDYLRNVWLNEISKVFDFLPKSNNNVVITGYSQYFNEEEAFIAYGEDRVIEGRPYVHLHVLVLDIDEYKKANYNMFDTDVKFISYENFRKNEISLQRELRVNATGINSSNSYVDNILNDWLNGKSTFYSNDPTNLIKALARRKGGNFTYVTNLSPRDPTKFNIIVYRGTDEVPDYRSKQLIMDYLEKAKSTEIIFKFVNIYQFLKSLNIEMKEGKSYQEALIEFIKKHCHYLEPSGLYCKLEAIFGEKAIEIYNLILKNCPDSHVSTNDPCFTQAIYKIGHYPELPSRNIIENIKKQDKGAYEKLSQIFRILLEIQEKFNELNELLAKENVNIEKLRNYPLLLNALESMYYTFVNYDEEPLRSLLNYVKVKQ…
YN1551_2010	hypothetical protein	MEKILIILKISLLSIISILFIILFSFIYNFYLSLSYSSFSILMITSILLQFTTLISILYAIIIAIYVYRHLEGIIHGSIFTILPLINGIKPLAWFIIIEGILLIVIGVFTKNLIPSIILLIGGAVVLLILRYLRKRSTFKLRRPDFMSH
YN1551_2011	hypothetical protein	MSKATNFIILILVLTSLIPVNYSLAYNISSDPRLLFWLVPWGPSNGTYENLLPYLQNLVVGIVFPFNTYNLGNENVSLQQALNYGNNEYWISEQLSKLDMLYNSSNLLFINFFLTTDNWRGYLTNVTHAQMLLLNYTLHKIANVTNGGEKLAVGVSEMNDLSNYGYYEVYSLIKQILPNAKLFYYTDLGQSVSSVESVFEYLQSNGITLNYIGYDVYPYPSYSYVNGIISIPNNYVNQILDLENFANQQGVSFFIGEIGFRDGDIKGYINPASTTYIDFNSTIGYQDTINYYEDVISQLNSMAINLIGIWNYNGWNGDPFGLWDNPYFNQLLEFVGIHPVKIAKIDVVSTFPYYYINGTIYNVNRTYVVILPANITLINEKYINSTSRLILTNVTINGN…
YN1551_2012	hypothetical protein	MELCINTKLSLSGASANVKIYTISENICNEITSIINDISLSELMNLVRRHGGCEITSDNPLTIKTCDNEIEVVVSPANLLARMGWGKAVSKARENCKGC
YN1551_2041	glycosyl hydrolase family 88	MRITDAIDKMLIRIESTAKTIKEDEFPIYGDVNSGKWYTSSDGYWSDGFWVGLLWLAYYRTGEEKFLKWAENWLDKLRNRIMLPTVFRGFIFYYGAAIADILFNHDTARRIAVEGGKNLAKQYDSKLKIIPLNKLEIAFLNSISINEVNFVETNIDGVIASTLLAYTSKITGEESLMEIAENHAIQHVTFCINKDGSVTQSVRLDNEGRVIKRFNHMGLNESSIWARGQAWAMLNYALLSFYDREFLSVSRLTSEWWIKNVPKDYIAYWDFNDKTIKDTSATAIAASSLLKLSYWEFAKNTIESLVENYLINSKIPGALTNGCYFKKRELGVNSELIWGDYFLFESLLKLEGKLDKFI
YN1551_2042	Enoyl-CoA hydratase/isomerase	MIDYSRYKYLKVEDIGDGIYILRLNRPERLNAINLGEGSMHEELENVFYDFNNDSRVNAIIMTGEGKAFCSGGDIYYMAEVIEKGTNNTEWIRTLIKEGKRIINNMLELEVPIIAAVNGFATGLGATLALYSDIVIMGKSAKIGDTHISVGLVAGDGGAIIWPLLVGIHKAKYYLMTGELINAEEAYRMGLVNMVVDDDKVLDTAIDVARKLISKSKYGVIWTKLSINKIVKHYVNLVLDTSLALELHTFKSEEHKNEVKKFIERRAKK
YN1551_2044	diacylglycerol kinase catalytic region	MKVLAIVNPKAGTYDQKLVELCINVLRAKFTVNLVYPISINEAKKLANNRDYDALIIGGGDSTIGNLSINVKVPIIILPIGRGNTFYYTVYGKIDPLNLFTSLLKCNRIEYVDIGFIRELNRGFVLGTSIGILADLVRLSELYKKFSKGIWSYTLASIDLRVRMRKGQIKPIRVSLRVNKEKVYDDYAYLLSIGNTPVRGRGSMKLFPKASISDGILDVIALPRVNEEIMDSLAKGSYSNELYYKGKNIEIASDRRLSLEVDGDYVLLEENKITIDVIPSSLPLLKPCT
YN1551_2045	hypothetical protein	MESFLEEAKEWANNISISKVPNDSLENAKLMIIDTIFTALISSRTYWAKMLLDLFNVNYQELFPILSVMYDYDSTLLYYGHLGHGIASPLLFSIPNTNVTGKELMEAVISSVEISARVAASLSVSKTRGQSMTSIHALSTVVFLSKLYNQDLKNSMGLSLSYMIKPTSHGFGSLGKLYSASLGVEMGYKAFRLAKYQNVNENFLTDFLKQYGEYYLKAPLGSFNKRWHVNTLSVKKYPACAYAQTLIEGALEISQEVNLDEISEVTLRENMLTYFMDKNHERIVKEGNPSFTLLQFYSPYLLTVTIKDKRFGVNSYDESHIKDPLIWKLAYKVNILHDVNLTIKLLNEPLPFGVAINEIGADFIKKFLGGFEYNLRGVDLNEVNFEKTRKYMGIIIDVK…
YN1551_2085	hypothetical protein	LLLEEAKKLANNICKFSVDAIYKAKRAINEGIESPLSTSLSYEIELAVNLFNDNVKKKIEEFIYKKGKRSM
YN1551_2096	hypothetical protein	MMFEDPEEHDEKIIAEDEQEIPYTDEDEIDEIVNDIVSELRAFGYFPTVRTISMGGYPGAIEVSGWDRDKSSKIEYRIDIGTNVLHLRRTVTVPFPSEEPWEEEEEP
YN1551_2097	Alcohol dehydrogenase GroES domain protein	MKIKGIVFKGNRESELKEFQISAIGREQVVIKTIMSTICGSDLHFYRASPEKLGERKNLIAGHEAVGIIYDISSNENEILRKGDRVIAFHRYGCFKCKMCKKGWPQYCENGMSSTLVLGQLYNPWRSSGTFADYFLAPIGVIFRVPNEVDNETASILGCNGITAYQIIRDLRVNDSSSVAITGLGPLGLVAATFLREITDNIIGIETNENRLKLAEKIGINKLIRYHSNVNIENEIRRLNDGSLVDIGIDFSGVPGRS
YN1551_2098	transporter	LLSTLVDKIGRKITGTLGFILTIPPSLLFLIPYILHSITIPIATLAIGLIYFFNVGLVGTLMYIPSVELTRSRVRGTTIGWDNLFAFGLALPALTLYAYLGLKYAFILEIILSAIFALGTWILSIDVTGKSLEEAVKIAWEGQK
YN1551_2100	Mandelate racemase/muconate lactonizing enzyme, N-terminal domain protein	LKIKDVKVYLVNAVWRNFVITKIDTDEGISGYGEGTMGDFEKTVEAAIYDFKPFLIGREINIQEIYNFLYRHFFWRGGPILMTAISAIEQALWDILGKSVNKPVYELLGGKVRDSVRVYANGFISGDRSPEEFANAVRGVVEMGFNAVKIDPFGGSGPKINNEDLEKAKDRLRAIRDSVGYSIDIMIDAHGRFNPTSAIKSVEVVSSLSYLYLYNEYYLWVGSLYLGKTFLVPLVVVIMLLSVVGLWVGRSFCVGIVVSTSWVMLVIIIILGS
YN1551_2123	hypothetical protein	METPYFQFYSRLAEENKIKIYDSKEIFQFYSRLAETLFCVICNEWFIFQFYSRLAKFTLELAPTEELGCFQFYSRLAQ
YN1551_2124	hypothetical protein	MLIYYRIESSPSGSLEADLNKKVLLIYYRIESYALDHKIYILYHYANLL
YN1551_2133	hypothetical protein	LIYITDAKGDGRPCLKVYEGKVIKWYYCKSEEDLFSSFINLLKYDKNFRIYNVYGKKVYIPNDPEVFKVKEELEEFEGIIYNLSQLSLLIKISKEIKGNRKKIKVKLKNKMNAEEVLKLGVKITKPVELPRLF
YN1551_2136	hypothetical protein	MKLIVVKFTSPFKIAERENYIDTITLYRAFIKALSLLGESFDEIKNGEVKFSSMFPIVDNKLYLKMPFKTIQCDNRDMEKELKKIEYIDVDILKEVEPPYRLECRGTEKYVKGINGKEIKLESNYLSSYGETIVEYKNRMDRLVNSADIYSSPSFMPKYEMGFLSTNWNDKLDKALRLLEKLGIGKDRNLGYGKFTVKKIKDYNLSFPEKRQYKYVTGRAYTEHEFLAERLDKVQILGGDISLVLFNTLILLPIGSLVKNVKRLLLEKENNIVIIDSILL
YN1551_2137	hypothetical protein	MKVNVNVTDPVEANVTLELTRLTLLIGPNLNGKSILLRCIYNSIKGLKYNLSVNYPPIGECSIDEDFNYVIYIDPYIITYYIYDKYREFFERYEGNEKLSKLSEIGKEVSGISRLLEIRSLSRDDDLFEAKQQVNNVIREITEELKEAKHEEEAKYLVPLWISLTKNGLEWRDIFGNEGTKITELPPSFYPSFVLTATMYSYALSKKRENVLLLLDEPEAFTYPSFAYTLGRIIRHLTENSEYLHVVAITHSWDFYRGLLHRNSSNVKVYVINRDGKKLEIVPREDSWYIPGFSVSAVLG
YN1551_2138	hypothetical protein	MVRVYIDLIGLYYCIEKCKNIEVAGNLRHELLARYLNLIKKVEIIKVWDKNVNVGEEILRFMYEITGYLIHHTDIHEVRECNEGKNNCDFVECKMHKAYCCMCDISKDDILVSIEAGSEVVCFNQSSIKMNDGIKYPSSSDVGLKPYCNDLDDYINCKIVICRCV
YN1551_2139	hypothetical protein	MEIVKAVLENNYKYFYSQIKSETSYRNIHEILATILDTAEGMNPNDAISFLKKQLPRVYVIIEYQNARGQIYNGLRDLLINVINELLSANASNIKDLIRNARLLIDSLAVIAKEVG
YN1551_2140	CRISPR-associated RAMP protein, Csm3 family	MSSQPSISLKLEKIIRFKVYLQTITGLLISAGKALGRIGGADTEPMSIERTYTCRNKSIKVRVPYIPGSSLKGRMRSLLEIALGLPLYSSDKKIWSHTLARNVYVNLSSEDKLNSVDFVNTLIKTDLDRMFGYGAFPLNEVFDELKKENKTQLMTSLFTVLSPTSLLVEDLFPEETYVCNIYEENDLVTFDDFIEDKNENRIDRVTSAADHRTIGRVKPGVTFTGTLSLLVFDKNSSKLKDYLELLVKGMVLIEKTYLGAAGSRGYGRVKFTKLIVSIYDPAKMSETVYKEEFKSVEELSKDIENLAKSVTSQQTGVKS
YN1551_2141	CRISPR-associated RAMP protein, Csm5 family	VIKETFRIEIEPLSPTFVWSGETLYKGADFDLVNGKILIVDPFKALGKVKNLREIFKEQFVRTIKDFKLIFPSTSVPNQILMINEYLVPASSLKGLIRTTILNKMAKNSPSVYNQIQSNLNTLTTLPPNQIFRQVKNVAEPVESLLKDTVPFGRSKYTYDALNRLIISDPEIIQVSLSLRKITILELFGTFKSENYAITFDNGKLVYDVKILQPSNYGVNSMLKKLDDKISKKEIFDSLIDYSNLVINSEKDKLRATDKNLRKYFEFLEKLHIEGECVPLKIGMFTGHVAKTISLPSNVKSNRDSIMTKITGHLWDNRTVKLTDSIGVGWIKICIR
YN1551_2142	hydrolase of the HD superfamily (permuted catalytic motifs)-like protein protein	LDEKLMLVTLLHDVGKILQRAGIEPKCELSGDFYEHDRLTCDFLNKYLGEEYVELFKKGKWKIGDYASASERIEAKETGKPESTPLLDPTLDIQPNVDPLKLARWYSVTYVDFNAAPETYKARRVNEAFINYKGIYEMLVQLANRAKEIKDPESLLETYDYIYRTTALFVPAAVYKAIPNTSLYGHSRLAAPLAVCEEIRLLVIDIKGIQKFITNIRGEAESSKRLRGRSFFLQLLQRALSDKIADVLGISVLHNISFEPGKLIFVVCDNVKYKVDEILVKVEEWSNYELQFASSISSEKIKVSGMKIFSEREEDRSFKKALENTIYDLRIVGKPHITEDVDIDYFGDVYPRKMMFKAKDVEGIESLTAGEVPKDALISEINLISLIVGHSTRNLKYVI…
YN1551_2148	CRISPR-associated protein, MJ1666 family	MKILFAPIGDPSGYVSVEYLVNGKGPYNTNASFIAISQALKIDKLVVYAGLSLCDTNCNDYKCCKDSVTQKVAQKLGNEFDLLIAPNIYGTRFIQKDRKNTLYFNFIYFNSLKILEDNKPDEIYIDITHGINYMPLLATDAIRLATYTYIVENNKNGVNLTIYNSEPVTKGNQGPYAIDDIYSEKITVRQALSSILSPFLSSESKNVIKNKVFKVIRNKANSENVNTSSCNADFIYYIVNALSAGIFLYLILKKNEINSCLNVVENILGKLDFNNFAVQLNFENGKVIYDENIPIEISYIHSLLKVSNHIAQGSNKISEIRRMADNYSTSDSVKYVILNEISRIEDKKNEIPNSPTLYAKILSTNLPRICSADKRNLIAHGGFEQNVTFLWKCGDDICV…
YN1551_2149	parB-like partition protein	MRIPLDSIIINDKILARIKIDDEFVNELKESMKEIGLLTPIIVRPAKDGKYKIIDGLHRYAAAKKLGWKDIEANIVNLNDVDALVYSITNNIQRKQMDPIDEAQAILKLINNYGLSETDVAKKLGKSTAWVSQRIAVALKLPDEVKKLLEEGKISLSIAVLATRIADKEKQIKFVRKHDRKIF
YN1551_2151	hypothetical protein	MLNLYEIINKMLNEHEKAMLKIIYSKNGLSTKEILESFGSHTLGYKALNGLEEKGLIIRVKGKQRTLNIFLTDYGKMVYQLLYADERKQHENQSLKSEQLTKPKITWISIDNEKYITGDDFFKCYEWCESQGKHKDDFDKCIKKCVGI
YN1551_2153	hypothetical protein	VVLPSTLALGLYNITSKFTSRVTSMAKVLGRSKLWGKGYTTVPVLVSTENRLFKNTLPMQFVNCTNDKVCSNLIKKYSKK
YN1551_2154	Radical SAM domain protein	LALNEIEIKKDNDEQDDTLSIINNLLHRRRSEAAKKAHETIRKRKIAKNMTIHFTLDNFEFDKDVRKVSFGEYEIRPPLIKPSKLTYVEKGGVGKELSDGWAINFAIGCIHACPFCYVDNIHKRFSFARVGNIVQRPWGMYFLKPKNIDETIEKTPWKKWRGKLVMMSSTHDPYLPQLYPIPRKILEKALPAGVRFLIQTRSMLVLKDLDLLSKYKNQVILQVSIATLNEKFASIIEPRAPPPKARLEVLRKAKEAGLKVGVIVAPVFPPNKVRGEIEEDLDGIMKELADIGVNQVFGEMLHERGMNMEYIESLLGEKITIDKENDEKLGKIFTILLAKYRLKGRWWYERF
YN1551_2162	hypothetical protein	MSSIRWGGLRGEDAVAIYFESKGYIVCRNCFVYFSQGKVTSVKCNCNNKEFQDGITNSLKGKNWFVYNGRPQNQYEIDVLAANSTFFGYNVYAVEVKDWQNRSVSCNEFCYHYYKANHFIHSLGIPLNEYYILFALAGDSNIAGCRCDQNEIFIKSYDVINTINPKITLYNLYSR
YN1551_2167	hypothetical protein	LIPSYCFLPPGFCKYLVTGEVYCTYISFLVPNSSTPIKLVYACKCCMDNVNVTLTPHLVSYVFNVYIKYELPYGKVCCLYYCTIGKYYSPDSIINISFTAYRYSQNLELIGVEPSTYFTLISHGQTEAHYCLKSWIAVKLNNVSVYTSIYIVVKVMSPSSATPKFNIPMLPIIDRRMI
YN1551_2168	hypothetical protein	MSYKEGDVLVTNGEQSPGYKIVEIKGLVVGITVRSRGLGKNIIASLRSLLGGEIKEYVELAEQARLQALQRIVDNAKALGANAVVNVRFDSNELSEGSDFH
YN1551_2183	DNA methylase N-4/N-6 domain protein	MRVIFGDSRNMKEVEDNSVGLVLTSPPYYNAPFDFPDLFPSYADYLSLLNGVGKEIFRVLEEGRVAVFVTADVRIHGELYPIVADLIKIMQSLGFKYQERIIWKKPEGYIRISRRSGVLIQHPYPLYYYPDNVYEDILVFKKPGKFIPRNKEESKIDVNKFQREKWYLSVWEITNVLPNNKYSKYTAPFPEELARRIITLYSYVGDTVLDPFAGTSTTLKVANELKRNAIGYEIDLELKDIILERIGVNTLFGKPQIDIIEREDAKRLRTKLREKIEEKLQNR
YN1551_2189	hypothetical protein	MLSFELLSINLYIDLLNYLHLGCSLEELKRVIVNQREIIEEKRNLISP
YN1551_2217	hypothetical protein	VENLFPLPFKEKSFDLAYSVLYFYNKIRKERSDLANEVSKVIKDNGYFILIEPEIVRNMRKDFFNAGFSEVEYHVDQGIFFSLMKKVDTNIQRSIT
YN1551_2218	hypothetical protein	MTKNEIHIAIDEAGNPNDEKPFIISAVLINDINCYLNLYEEAIKDAQRLTGKNIKYFKWSEDSPKQFKLGKDVKGIFVNKVLKNLTGISLIIRKVNETKLSNCSAKIYGEILGLHLRKYVASKSVVVHYDRTPILRESDKQYITINFPKWTLAKVLGVDFTGHDKCELIHSADYISGIVREHVRKDELKKEYRQKVEEYFNVLIKNFKIKEVNIKDYE
YN1551_2219	KH, type 2 domain protein	MDSAKIRAPDADIITVVEFSEEKKKLNITSEHVPDALIVVKEGNAGRLIGKSGERINGIESDTKMKVRVVELKLDFKDIIRAVHLLPWVVKHVDNVDFQGNELVVRLKKESGGFIGQKGVNIRLVEYVIKQMFNVGVRVIQPSEENQS
YN1551_2222	hypothetical protein	MGEIIELVQELLAFKDAIKEEITRPIKQELLSTIYDIKTTPEEVNLDKMLKEYEAKDLLDLIRKIRTGNK
YN1551_2223	hypothetical protein	MKLVVGFIPFSATPDGLVVEKVYEMWKGKDFVLDLGTDPIAAAEEVRKLSPEKVLLVGSSRYAPEGISEKEIILETTDRWEMLELLRPGLDGRYYLEDVAYGLLIFSVVNKVYALYFRGDYNDENIAKLNAKVEEKVNCLLKS
YN1551_2224	hydrogenase maturation protease	LSIKIIGLGNRLYGDDAVSSLTAACMEELGLPAFNAGANGFQALSAIENGDIVFFIDIVQMDEEEGIFKVDLDKADFVEITDPHRLTPLQVLSLSARSNNRPKEAYIVGIKPEYIDWPGISDAAIKRLEKVLQKFKKFISTYGIDVDIDKVIQCVKSKSKEPW
YN1551_2227	serine/threonine protein kinase	MARTKNWDDELLKAAENGNLIKVQTALENGANPNAKNNDGWTPLHIAAYKGHVEIVKILLDRGADPNAKNNNNGSTPLHEAALNGHVEIVKILLEHGADPRIADNWGHIPLDVAKDSAIRSLLESALRNSYSEVQGVMQIPNYEILEPIGEGGFAIVYKARRKNDSLPVAIKVPKVPDKDFVKELAVWLHLNHPNIVKLLDYDVNPRPYMVMELMNGSLHGKTFDKDTATRIILDVLSGLKYAHEKGIIHRDIKSSNILLDANGRAKISDWGLAKFSDITTSANGAFTTIYAAPEQLDTHLGPIDEKTDVYQVCEVFYEILTGRPVFQGDVSEVYNKKLNMQITLPSSINPDLKDYDEIFEVFISQERKQIFY
YN1551_2228	hypothetical protein	MTKFLKCLSPKKENRYSTEELISILSNRQYTRLTTKNTAYAFVELAYHVVKYSDNYEEALFWIKKINTVDTKDVISSLEKKIKYNIGTKEDILKRIELLRNQIGLSKK
YN1551_2229	hypothetical protein	MKSGYVTLSSVVQNYNLTELIAKKAFYALKNENIGKIHEVKGEIVLKRD
YN1551_3273	hypothetical protein	LVVRDKSDDVIGRIARIALKVNSKHNCSINFYVVNKRNREIVDSS
YN1551_2288	hypothetical protein	MQTSIDDFLNNKYRSVLFRDIVKLRTNYATHDLYPYPAKFIPNVIRYFIEAYTKPGETLFDPFAGSGTVAIEAEITGRNYILWDLNPIIEILVKAETWKDEISEKIFEIDFNYNKSFIPKWKNLGYWHPKEFIAQLSKLWAYYHDHPNPLVAIPLFKITKYFSYAELEFPKLYKSKFAIERVNELLNSNWKEIMRDMYWKEVERVIRKVKEFQSLCKCVSSGKVYGGVDVLSESPPNVNAVITSPPYLQAQEYIRTFKIELYWLGYDDNKIKELSKKEIPYNKPPNVEIRSKTFKEYLEKIEEFGNKKLVDIYITYFRSLTYFFGKVNARTLGIFVGPVKVRTLRVPIDEILKEHLESLGWKHEVTFIDKIVSRRIKEVYKNPATKLEDERTPTEHLLI…
YN1551_2290	hypothetical protein	MNLLTVKKYLFKQSLTKFQEVQLKYINSILQDILVPILCDYKNIDIIKSQITDIESFYFGFKQNPSLISEKLALPLYISNRFFIASSGPRFGSIYEDLIRSFLENFGYQVDERVNIFKYTLFSEYYQKKYSKQQKVIDFIARKDNKLYLIEQRTSEHSGGGTAQGSLLDKFKVFLNWIIEKSADSLINKGIREIYLIIFISYSEKHEILTEQNVNRGRINGLIGKIVENLGDYFTRLVNKGFKTECKDLASCLKEYRRLVFYTNQIKIEFRIMLGEEFYKEILGEKYSSLKNKIINEELGDDLWVIYSILPYELRLYYEEGFMWSKRIYEMLISRYKNIITSASNEDDIINKIASKIMEDQKDLRLLETNNLSKQYEYLKTLCAASLILYALKCPSRLGI
YN1551_2291	hypothetical protein	MNKISYIRSSVASPKEINLDYVKEFIMKNEYILNKNKESFNIIYLIDNARQIAEECNTKYIS
YN1551_2328	hypothetical protein	MSLTYKKIEEVPIKYLCGISSIVVFIELGTQSNREGLVRILSIV
YN1551_2395	glycosyl transferase group 1	MTRILIILRTLWTAGAQRIAINEYRWLKKLGYEPKLIFLRGTNTKGYEEMLKDVDYKVIREGHGVLTPIFYVGTKMFARDRGIESTVDLDLIMKISDIAKEEKADYLICHDQFTAIGCLKAFERNKIPFSVFVHEKVTNYSLPILGKMINDLERKIFLKAKKVFAVTDKVARTIYEKHGINATSNYPGMDKISEKSFREKENYLITVSFWDLGRKPWNYIEVIKNVDDYKLLFVGNWRVKKAKEYFLKKVKEEGIESKVEMLEGVSESKLHELYDKSKFLIRFGYGEYGLATPFIEAMQHTLPVIINDELGTANLATRYNVGLVIHGINIKEIKEFLRNMNENKYKELQLGIAKIQKEYTWENHTKKLVEGIT
YN1551_2398	hypothetical protein	MNWKIDVVTMFTFTLSSLVFSFLNMFISALILIVFYLIDLLKPPFYSADEMEKPIVFLTPILVIGVTIYILLKLYLLCGLLQNYTKIINNYTEYYPWERVSTRGIGTSTTRTL
YN1551_2407	hypothetical protein	MKITIIGAKGKYNAEYFFIKAFKELGHKVNFIDRYEGVKRKDLIRLLMSRICA
YN1551_2408	hypothetical protein	VPKKEKKSYEVTEDLDDVTSWYSYLYKVHEVKVKLLKRLKVEILDEIIDEINNMEGEEIADIVDPLEDVDKIIKNLRKLDKDLKKDEKVEYLSFLSLDAIKSVCKRATTIFRAS
YN1551_2409	hypothetical protein	VCVRGQLPYSELVDEVEKYAKELEKKRRKFDKIKDVVDVIHEFQPIKEKKEKDLQLQLYQYLTAKLHKRTIETEKTIGGYKIDISIDDKIGIEIKYPKSNSDLQRLVGQIAVYSKYLDYVLPVIFAKKRSLDLVNFIYEIEKNDNVKAIVKKPEED
YN1551_2410	hypothetical protein	MKFLLEEEELVCKYFNPTKELYDLEYIRLAKTFLNAYLRQELIKEGEFVHYFPSIEYTFAEMLSFIYDKCAAKLEREVERKNEELMKIKYLELHSLIPSLVNFNASLFDILSSIKLGFVYDAILKVAAEASWYIVSELMLRRLHGIFRSPEKSKLADSLKIKIQQLNTDPSKFLKEIEKYVKSPEIKRFINNEISIDEIFVKRLAKKLKRVRKKYFKQITFD
YN1551_2415	hypothetical protein	MQPSNANKLKPHKLLNYFESLLNNSLDEVFIRRIISAVYFSLFNYWSMKNICKGNKGKGYNNDSFPHTQFIQDLASSGLDPQIYLLYVYRVAVDHYTLNPTKVTLTSHPYKGRTQNVKIDENILRKILESAKDVLSFLDNY
YN1551_2416	hypothetical protein	MTENFIIYSNLEPTQISISSEYIPDNITTTTETYSNSIRSIFNMIDKKEALEILKTYIDKDCVNSISNFIDLRGLASIVLWLINTFPINISSISITEDVESSQPLFVEIRINNCDWEEWKYLAKYTKDTLNREGLGDIAGKVVLVCNQAMQIS
YN1551_2417	hypothetical protein	MMSTLLNNLSFRNSVRGYAKVSDGSIIILRAAIVDVIPSQVSSPFGVEFNVNFIVGISSRPSERALNEVKDKPILEPGKQVNEGWIELEIDDKVSAYEEVIYKDAKIGEYLIRLEIEPIMASKNTQFKMQQGPLYALRYTPKISWHKIGEKT
YN1551_2632	hypothetical protein	MIVLLDLTKVLKTIAFTNVYHKINRVIYSPEICVLLLINNNSKKGKKFSLKYGKSVYI
YN1551_2931	IS1 transposase	MDLVTLTQLIVLILENLKVKPRKHDLERISMAIAAYLLGVPITKLGIPPSTIYYYTRKLGVRKRREIRPNCPSCKSDKVIKNGSSRGKTKYKCNVCRRTFYDANSRRMSREQKERILKEYLNRMSMRGIAKVEGKPLTTVYSLIKRKGIVAYVNLLVLQEQLKSFTAKVTVFDESWTYLRVRHGSKRENLWIWNALADGLPFFTTGDRDYKTFSFLLNSLPKSEVNYTDDYSVYQVLDNHVASKKYTYTVESYNSYCRAHLARLARDTRAVNRSERMVDYSLALLNVMYPVIYSREKTPLNEAYLRGVQNIRETLI
YN1551_2949	heavy metal translocating P-type ATPase	LLSSFIRLYHITNYKLYSLYIFVTILTHMTTQNKELRIERFYVGGMACSFCASTIEKGLSKVNGVESARVFLESGEVIIKYDKSLVSLELLKKEIERLGYYVFDKTLDSSAVLKDSKRRALISWLLTIISFLLTLPMMINVYTLPYYIFYVNILIVTFSLFYIALPIHEGALNALKKGILNEHVLYGVAGISAYILGLIGILNPNLRTFLFISALLTSLHLTSGWMGAILRYKAEKALSKIVELRPPIAHLIDGRDVPITQLKKGDVVIVKPGEKIPLDGVVIDGESEVSEAIITGESEPVIKKVGDTVIGGSTNDNGYLTIRITNDYSTSYLTRILGLVNEAKQGKSRMMTFFDKVVDRIWVPFVLTISFLTFLGWLIVGHWVYGIINALLVMVIGYP…
YN1551_2951	Heavy metal transport/detoxification protein	MRKLVVQIKGMECEGCVINVTNRLKKIKGILNININLNEGLAYLDVNDKSDLSKIEKEIREKINSAGYLVGEIREL
YN1551_2952	hypothetical protein	MHKNIVFNMPEHPEHPGREHPGKEHPTKEHPGKEISLDDLAKTIEDFVKMDSELKGGYFLIYDTATNKPLALKLQRVHKDRLSKVSENKYFACADFISSEGKLYDLDFFVESMHDQLKVTEISIHKEQSIPRYNWVEEGGIWKKVKI
Sulfolobus_islandicus_Y_N_15_51_uid58825_C1 SPECIFIC: 97
==========================================
