# Supplementary material for: Genomics and genetics of Sulfolobus islandicus LAL14/1, a model hyperthermophilic archaeon
Source: Open Biol. 2013 Apr;3(4):130010. doi: 10.1098/rsob.130010 (PMC3718332; doi:10.1098/rsob.130010)
Supplement: Supplementary Table S5 [file rsob130010-s3.xls]

## Sheet: MostExceptionalWords
Table SN. The most over and under represented words in Sulfolobus islandicus LAL14/1 genome and in other S. islandicus strain genomes
The analyses were performed with R'MES on the whole genome sequences and also on the conserved (e.g. silC) and hypervariable (e.g. SilH) sequence regions separately.
The words were analyzed for each genome or region separately (Pannels A, results for LAL14/1 strain) or for concatenated genomes and regions (Pannels B, results for strains LAL14/1, HV10/4 and REY15A; Pannels C, results for the 10 S. islandicus strains)
The results for the most over and under-represented words are shown in each pannel as well as the information concerning the reverse complement of these words.
For the 2 letter words, the data for the 2 most over and under represented words are shown, together with the data from the reverse complement of these words.
For the 3 letter words, the data for the 3 most over and under represented words are shown, together with the data from the reverse complement of these words.
etc
sil:	strain LAL14/10
sih:	strain HVE10/4
sir:	strain REY15A
islandicus:	the 10 available S. Islandicus strains
C:	conserved genome regions (eg silC, islandicusC, ...)
H:	hypervariable genome regions (eg silH, islandicusH, ...)
Rank:	exceptionality rank (R'MES) – The words were ordered and numbered according to increasing exceptionality scores (see below).
Score:	exceptionality score (statistical score returned by R'MES) – Negative signs indicate the under-representation. Positive signs indicate the over-representation. The morif is all the more exceptional as the absolute value of the score is high.
WordRC:	reverse complement of the word
Pannel A1: exceptional words in sil									Pannel A2: exceptional words in silC									Pannel A3: exceptional words in silH
Wordlength	Order	Under/Over	Word	WordRC	Rank	Count	Score		Wordlength	Order	Under/Over	Word	WordRC	Rank	Count	Score		Wordlength	Order	Under/Over	Word	WordRC	Rank	Count	Score
2	0	OVER	ag	ct	16	165520	86.1175		2	0	OVER	ag	ct	16	127297	76.2606		2	0	OVER	ag	ct	14	38223	40.0487
			cc	gg	13	94458	84.6823					cc	gg	13	71291	70.9002					cc	gg	16	23167	46.6718
			ct	ag	14	163243	84.8596					ct	ag	15	125355	75.6183					ct	ag	13	37887	38.6385
			gg	cc	15	96405	85.2251					gg	cc	14	73455	72.672					gg	cc	15	22949	44.6865
		UNDER	ac	gt	3	117600	-79.6709				UNDER	ac	gt	3	89513	-71.7079				UNDER	ca	tg	2	28069	-35.0774
			cg	cg	1	48503	-121.392					cg	cg	1	36116	-110.553					cg	cg	1	12387	-50.9782
			gt	ac	2	118607	-80.2376					gt	ac	2	90521	-72.8832					tg	ca	3	27954	-34.9482
3	1	OVER	acg	cgt	64	17415	45.1674		3	1	OVER	acg	cgt	64	12798	37.3562		3	1	OVER	acg	cgt	63	4617	25.499
			cca	tgg	62	31431	33.3978					cca	tgg	62	24493	33.4186					cgt	acg	64	4701	27.304
			cgt	acg	63	17338	44.6751					cgt	acg	63	12637	35.7123					ctc	gag	59	7809	14.2193
			gga	tcc	59	36402	32.2893					gga	tcc	59	27749	27.4986					gag	ctc	61	8068	16.8596
			tcc	gga	61	35796	33.2574					tcc	gga	60	27192	29.2875					gga	tcc	62	8653	17.0373
			tgg	cca	60	31811	33.2491					tgg	cca	61	24984	33.3179					tcc	gga	60	8604	15.8821
		UNDER	aca	tgt	3	29745	-32.1851				UNDER	aca	tgt	3	22960	-28.2173				UNDER	aaa	ttt	8	20257	-12.8655
			cga	tcg	6	13461	-28.1174					cga	tcg	6	10132	-23.4062					cga	tcg	4	3329	-15.5957
			gac	gtc	2	16215	-42.4028					gac	gtc	2	12311	-37.3616					gac	gtc	1	3904	-20.0577
			gtc	gac	1	16114	-42.9644					gtc	gac	1	12207	-38.1446					gtc	gac	2	3907	-19.8271
			tcg	cga	5	13430	-28.2477					tcg	cga	5	10046	-24.4907					tcg	cga	6	3384	-13.9499
			tgt	aca	4	30047	-30.2357					tgt	aca	4	23154	-27.1825					ttt	aaa	3	19784	-15.6158
4	2	OVER	cagc	gctg	256	5588	30.7089		4	2	OVER	cagc	gctg	256	4457	28.7586		4	2	OVER	actg	cagt	248	1672	9.9649
			catc	gatg	248	8220	21.2888					catc	gatg	252	6470	19.2789					cagc	gctg	250	1131	11.2643
			cctc	gagg	250	8691	22.0697					cctc	gagg	249	6446	18.7558					cagt	actg	251	1718	11.2689
			gaaa	tttc	252	19228	22.7692					gaaa	tttc	253	14657	19.3472					cctc	gagg	252	2245	11.5262
			gagg	cctc	253	9001	22.8376					gagg	cctc	251	6694	19.2432					gaaa	tttc	253	4571	12.0622
			gatg	catc	251	8371	22.3107					gatg	catc	254	6657	19.9453					gagg	cctc	254	2307	12.1936
			gctg	cagc	255	5634	30.3273					gctg	cagc	255	4413	26.2697					gctg	cagc	256	1221	15.1178
			tttc	gaaa	254	19137	23.089					tttc	gaaa	250	14644	19.1801					tttc	gaaa	255	4493	13.0355
		UNDER	attc	gaat	6	14299	-22.5				UNDER	attc	gaat	6	10968	-20.6437				UNDER	attc	gaat	12	3331	-9.1567
			cagg	cctg	1	2429	-45.905					cagg	cctg	1	1842	-40.657					cagg	cctg	2	587	-21.2032
			cctg	cagg	2	2468	-44.4243					cctg	cagg	2	1875	-38.9196					cctg	cagg	1	593	-21.2053
			gaac	gttc	8	6698	-20.0252					gaac	gttc	12	5104	-16.5683					gaac	gttc	7	1594	-11.3711
			gaat	attc	5	14136	-24.0557					gaat	attc	5	10923	-21.0506					gaat	attc	6	3213	-11.6539
			gagc	gctc	4	4190	-25.4743					gagc	gctc	3	3234	-21.5058					gagc	gctc	4	956	-13.7183
			gctc	gagc	3	4163	-25.4953					gctc	gagc	4	3248	-21.4281					gctc	gagc	3	915	-13.9127
			gttc	gaac	7	6605	-21.5171					gttc	gaac	7	5101	-17.3465					gttc	gaac	5	1504	-13.047
5	3	OVER	aatcc	ggatt	1024	3534	15.5618		5	3	OVER	aatcc	ggatt	1024	2736	14.7872		5	3	OVER	aattc	gaatt	1022	1327	8.1384
			aattc	gaatt	1020	5315	14.3273					aattc	gaatt	1019	3988	11.8374					cctta	taagg	1016	1238	6.812
			catca	tgatg	1014	2793	12.8548					catca	tgatg	1018	2211	11.7077					cgtta	taacg	1019	782	7.4143
			catta	taatg	1023	5420	14.7122					catta	taatg	1023	4255	13.642					gaatt	aattc	1005	1242	6.1009
			cctta	taagg	1015	4652	12.92					cctta	taagg	1012	3413	10.9083					gctaa	ttagc	1024	917	9.742
			gaatt	aattc	1011	5194	12.4807					gaatt	aattc	1011	3952	10.9014					gttaa	ttaac	1023	1418	8.335
			ggatt	aatcc	1021	3592	14.4055					ggatt	aatcc	1022	2782	13.2406					taacg	cgtta	1000	750	5.9382
			taagg	cctta	1022	4863	14.5217					taagg	cctta	1020	3661	12.3003					taagg	cctta	1021	1202	7.771
			taatg	catta	1007	5234	11.6562					taatg	catta	1013	4134	11.0277					ttaac	gttaa	1020	1377	7.7059
			tgatg	catca	1019	2830	14.3191					tgatg	catca	1021	2273	13.0992					ttagc	gctaa	1017	898	7.0675
		UNDER	aatca	tgatt	2	2877	-14.3619				UNDER	aatca	tgatt	1	2189	-13.3591				UNDER	aatca	tgatt	26	688	-5.477
			agtaa	ttact	24	5248	-9.8555					caaag	ctttg	7	1769	-10.6319					aatta	taatt	14	1954	-6.0001
			attca	tgaat	5	3397	-12.1671					catcc	ggatg	5	1177	-11.1008					agtaa	ttact	11	1240	-6.195
			catcc	ggatg	6	1525	-12.1658					ccttc	gaagg	12	1995	-9.4287					attca	tgaat	2	758	-7.0955
			gaaac	gtttc	4	2280	-12.7812					ctttg	caaag	19	1810	-8.8228					gctac	gtagc	4	270	-7.0574
			ggatg	catcc	3	1547	-12.8618					gaaac	gtttc	6	1705	-11.045					gtagc	gctac	39	326	-4.8769
			gtttc	gaaac	11	2317	-11.0808					gaagg	ccttc	4	2018	-11.2724					taatt	aatta	6	1959	-6.549
			tgaat	attca	12	3361	-11.0221					ggatg	catcc	3	1194	-12.0944					tgaat	attca	5	740	-6.9967
			tgatt	aatca	1	2838	-15.1958					gtttc	gaaac	15	1766	-9.1273					tgatt	aatca	1	599	-8.1117
			ttact	agtaa	7	5100	-11.7361					tgatt	aatca	2	2239	-12.8815					ttact	agtaa	3	1206	-7.0951
6	4	OVER	aaatta	taattt	4080	2709	6.3505		6	4	OVER	aaatta	taattt	4082	2045	5.9302		6	4	OVER	aattga	tcaatt	4090	486	4.5312
			ctacta	tagtag	4096	1337	8.1909					atatgc	gcatat	4037	611	4.2229					atctac	gtagat	4086	259	4.0119
			cttaac	gttaag	4073	1186	6.0388					caacta	tagttg	4091	866	6.6358					caattc	gaattg	4088	313	4.1494
			cttagc	gctaag	4091	776	7.3638					cttagc	gctaag	4093	581	6.8399					ctaatc	gattag	4094	265	5.3999
			gcagga	tcctgc	4079	315	6.3247					gcagga	tcctgc	4084	247	6.041					ctacta	tagtag	4091	340	4.7013
			gctaag	cttagc	4059	775	5.2854					gcatat	atatgc	4095	678	7.2116					ctatag	ctatag	4096	397	6.7013
			gttaag	cttaac	4090	1262	7.3387					gctaag	cttagc	4061	585	4.7228					gaattg	caattc	4095	320	5.647
			taaaaa	ttttta	4094	2741	7.9446					taaaaa	ttttta	4083	2059	6.0104					gattag	ctaatc	4087	240	4.1448
			taattt	aaatta	4092	2900	7.4067					taattt	aaatta	4092	2250	6.8166					gtagat	atctac	4093	258	5.2457
			tagtag	ctacta	4093	1310	7.7322					tagttg	caacta	4040	795	4.2415					tagtag	ctacta	4092	350	5.1607
			tcctgc	gcagga	4095	332	7.9736					tcctgc	gcagga	4096	257	7.3057					tcaatt	aattga	4064	440	2.9298
			ttttta	taaaaa	4087	2730	7.1492					ttttta	taaaaa	4094	2126	7.0451
		UNDER	aaaaaa	tttttt	1	1689	-14.9754				UNDER	aaaaaa	tttttt	2	1339	-12.0181				UNDER	aaaaaa	tttttt	1	350	-5.3114
			aagtag	ctactt	5	1011	-7.454					gataac	gttatc	11	567	-5.8737					aagtag	ctactt	3	223	-4.1255
			ctactt	aagtag	17	998	-5.8061					gatatc	gatatc	5	604	-6.5948					ctactt	aagtag	12	214	-3.4746
			gataac	gttatc	14	754	-5.9867					ggtacc	ggtacc	4	150	-6.877					gctaac	gttagc	7	116	-3.6583
			ggtacc	ggtacc	4	184	-7.8833					gttatc	gataac	7	567	-6.3079					ggcaac	gttgcc	4	44	-4.0155
			gttaac	gttaac	7	833	-7.1046					taacaa	ttgtta	6	779	-6.3285					gtagaa	ttctac	16	179	-3.3393
			gttatc	gataac	6	730	-7.3642					taatta	taatta	3	1628	-9.8844					gttagc	gctaac	38	122	-2.8541
			taatta	taatta	3	2207	-9.0663					ttgtta	taacaa	36	811	-4.683					gttgcc	ggcaac	178	47	-1.877
			tttttt	aaaaaa	2	1730	-14.7363					tttttt	aaaaaa	1	1378	-13.0747					tattga	tcaata	6	328	-3.6883
																					tcaata	tattga	59	324	-2.5471
																					ttctac	gtagaa	2	163	-4.5584
																					tttttt	aaaaaa	5	352	-3.9357
7	5	OVER	aaaaaat	atttttt	16346	684	3.948		7	5	OVER	caaatcc	ggatttg	16356	233	3.7918		7	5	OVER	aatctac	gtagatt	16383	160	6.3901
			atttttt	aaaaaat	16378	746	5.0555					caaattc	gaatttg	16154	219	2.6037					aattcta	tagaatt	16316	215	2.7995
			caaattc	gaatttg	16279	287	3.3714					caacttc	gaagttg	16379	225	4.4844					agaattg	caattct	16380	192	5.0626
			caacttc	gaagttg	16379	289	5.0629					cagtatc	gatactg	14567	120	1.2525					agattag	ctaatct	16354	141	3.5621
			cagtatc	gatactg	14475	152	1.3305					ctaattc	gaattag	16366	320	4.1066					caacaca	tgtgttg	16311	45	2.7347
			cattttc	gaaaatg	16380	410	5.0827					ctattgc	gcaatag	16380	276	4.5733					caattct	agaattg	16358	171	3.7783
			cgtaatc	gattacg	16261	141	3.2861					ctatttc	gaaatag	16095	376	2.4683					cacaaag	ctttgtg	16378	62	4.7223
			ctatttc	gaaatag	16012	473	2.5595					gaaatag	ctatttc	16384	473	5.6461					ctaatct	agattag	16381	172	5.0873
			gaaaatg	cattttc	15484	347	1.9117					gaagttg	caacttc	15394	202	1.6497					ctttgtg	cacaaag	16374	70	4.4856
			gaaatag	ctatttc	16384	577	5.7924					gaattag	ctaattc	16378	328	4.442					gattagc	gctaatc	16382	117	6.064
			gaagttg	caacttc	15458	273	1.9012					gaatttg	caaattc	16383	253	5.625					gctaatc	gattagc	16384	136	6.3947
			gaatttg	caaattc	16382	302	5.5125					gatactg	cagtatc	16382	173	4.7325					gtagatt	aatctac	16343	122	3.1824
			gatactg	cagtatc	16381	211	5.4747					gcaatag	ctattgc	16329	264	3.4416					tagaatt	aattcta	16379	222	4.7523
			gattacg	cgtaatc	16383	171	5.5175					ggatttg	caaatcc	16381	233	4.6032					tgtgttg	caacaca	16377	71	4.6833
		UNDER	aaaaaaa	ttttttt	3	234	-6.2982				UNDER	aaaaaaa	ttttttt	2	192	-5.6055				UNDER	aatctaa	ttagatt	9	71	-3.7825
			caaccta	taggttg	33	96	-4.0255					caaccta	taggttg	59	73	-3.3863					aattagc	gctaatt	123	64	-2.3929
			caatcta	tagattg	13	141	-4.8088					cagctta	taagctg	10	79	-4.6824					caaccta	taggttg	256	23	-2.068
			catatta	taatatg	7	335	-5.572					catatta	taatatg	3	253	-5.5797					caattca	tgaattg	5	35	-4.2597
			catccta	taggatg	62	114	-3.6191					catccta	taggatg	152	91	-2.807					cctatag	ctatagg	7	44	-3.9366
			cattcta	tagaatg	8	158	-5.28					cgtatta	taatacg	15	112	-4.3373					ctaatca	tgattag	2	24	-5.3544
			ctattta	taaatag	60	431	-3.6522					ctattta	taaatag	71	333	-3.2886					ctatagg	cctatag	1	33	-5.4163
			taaatag	ctattta	6	408	-5.5934					taaatag	ctattta	6	319	-4.8642					gctaatt	aattagc	8	53	-3.9362
			taatatg	catatta	11	324	-4.9351					taagctg	cagctta	8	76	-4.6874					gtagata	tatctac	32	58	-3.0138
			tagaatg	cattcta	836	217	-1.9294					taatacg	cgtatta	7	99	-4.7674					taggttg	caaccta	6	14	-4.0716
			tagattg	caatcta	5	147	-5.8539					taatatg	catatta	11	255	-4.6599					tatctac	gtagata	3	45	-4.9212
			taggatg	catccta	4	85	-6.1743					taggatg	catccta	5	67	-5.1681					tgaattg	caattca	4	28	-4.896
			taggttg	caaccta	2	71	-6.764					taggttg	caaccta	4	57	-5.3934					tgattag	ctaatca	38	29	-2.9351
			ttttttt	aaaaaaa	1	233	-6.8687					ttttttt	aaaaaaa	1	186	-6.2794					ttagatt	aatctaa	436	78	-1.8066
8	6	OVER	acacaaag	ctttgtgt	65041	50	2.0387		8	6	OVER	acaacaag	cttgttgt	65534	55	3.4267
			actataga	tctatagt	65534	183	5.5207					caaggggc	gccccttg	65531	11	3.1775
			atagtaga	tctactat	65267	206	2.2546					cagataac	gttatctg	42292	32	0.2345
			attgaaag	ctttcaat	65533	243	5.2871					cattgagc	gctcaatg	63514	16	1.4073
			caattcta	tagaattg	65524	200	4.1047					cctgaatc	gattcagg	58248	8	0.8786
			ctaatcta	tagattag	65535	209	5.6976					cttgttgt	acaacaag	52470	34	0.5803
			ctttcaat	attgaaag	65527	217	4.2898					gattcagg	cctgaatc	65530	15	3.0197
			ctttgtgt	acacaaag	65532	72	4.8085					gccccttg	caaggggc	53942	8	0.6444
			gaattgaa	ttcaattc	65511	206	3.4736					gctcaatg	cattgagc	65532	24	3.2081
			gtagatta	taatctac	65523	168	4.0646					gctcagcc	ggctgagc	65535	21	3.4729
			taatctac	gtagatta	65531	191	4.7493					ggcacccc	ggggtgcc	65533	11	3.3727
			tagaattg	caattcta	65536	231	5.8725					ggctgagc	gctcagcc	53578	8	0.6292
			tagattag	ctaatcta	65483	166	3.0416					ggggtgcc	ggcacccc	64300	7	1.5748
			tctactat	atagtaga	65529	246	4.526					ggtatacc	ggtatacc	65529	40	2.947
			tctatagt	actataga	65528	163	4.4932					gttatctg	cagataac	65536	51	3.9366
			ttcaattc	gaattgaa	65530	203	4.546				UNDER	acttcttc	gaagaagt	32499	99	0.0403
		UNDER	aaatctac	gtagattt	2	71	-4.4119					caaatatg	catatttg	7	44	-3.2143
			aacaacaa	ttgttgtt	2802	70	-1.3644					caagaacg	cgttcttg	4	7	-3.2968
			aatagaat	attctatt	9	140	-3.659					catatttg	caaatatg	1441	59	-1.5044
			actatagt	actatagt	4	80	-3.9522					cctttaaa	tttaaagg	3451	91	-1.1673
			attctatt	aatagaat	699	147	-1.9231					cgttcttg	caagaacg	55058	22	0.6979
			cttgtacc	ggtacaag	8	13	-3.6917					ctggcctc	gaggccag	12432	9	-0.5375
			gattttac	gtaaaatc	6	42	-3.8532					gaagaagt	acttcttc	8	77	-3.084
			ggtacaag	cttgtacc	680	25	-1.9362					gaggccag	ctggcctc	2	4	-3.3761
			gtaaaatc	gattttac	19254	69	-0.3069					gattttac	gtaaaatc	1	32	-3.4248
			gtagattt	aaatctac	502	88	-2.0437					ggatctca	tgagatcc	6	11	-3.2376
			tagattaa	ttaatcta	5	102	-3.8536					gtaaaatc	gattttac	8336	51	-0.757
			tctataga	tctataga	1	63	-4.6691					taggctga	tcagccta	26364	18	-0.0587
			ttaatcta	tagattaa	3	113	-4.1066					tcagccta	taggctga	5	6	-3.2767
			ttgttgtt	aacaacaa	7	52	-3.8332					tgagatcc	ggatctca	1094	16	-1.6058
												tttaaagg	cctttaaa	3	76	-3.3344
8	5	OVER	aatctact	agtagatt	65529	195	7.4617		8	5	OVER	agaatttg	caaattct	65533	103	4.694		8	5	OVER	aatctact	agtagatt	65532	132	10.8087
			acaacaca	tgtgttgt	65463	47	4.5064					caaattct	agaatttg	63081	85	1.9515					acacaaag	ctttgtgt	65489	34	6.429
			acacaaag	ctttgtgt	65482	50	4.843					ccagaacc	ggttctgg	65070	34	2.8932					actataga	tctatagt	65530	128	10.4846
			agattagc	gctaatct	65521	140	6.6368					ccatagcc	ggctatgg	61330	24	1.6242					agattagc	gctaatct	65525	93	9.9032
			agtagatt	aatctact	65494	167	5.119					ccgccccc	gggggcgg	65535	12	4.8529					agtagatt	aatctact	65503	99	7.6723
			attgaaag	ctttcaat	65533	243	8.5794					ccgctggc	gccagcgg	42646	3	0.3017					attgaaag	ctttcaat	65531	149	10.5912
			caattcta	tagaattg	65520	200	6.6359					cgccagcg	cgctggcg	65531	11	4.5567					caattcta	tagaattg	65523	119	9.7376
			ctaatcta	tagattag	65534	209	8.824					cgctggcg	cgccagcg	26370	2	-0.1415					ctaatcta	tagattag	65533	133	11.7172
			ctttcaat	attgaaag	65517	217	6.4435					cgggttca	tgaacccg	65536	22	4.9905					ctttcaat	attgaaag	65502	111	7.6032
			ctttgtgt	acacaaag	65532	72	7.9267					gatccaga	tctggatc	65409	53	3.5669					ctttgtgt	acacaaag	65529	61	10.1087
			gctaatct	agattagc	65531	164	7.8898					gccagcgg	ccgctggc	65534	13	4.7355					gctaatct	agattagc	65535	122	12.1381
			gtagatta	taatctac	65526	168	7.073					ggctatgg	ccatagcc	65529	44	4.4971					gtagatta	taatctac	65517	101	9.0582
			taatctac	gtagatta	65535	191	9.0338					gggggcgg	ccgccccc	56022	3	1.0602					taatctac	gtagatta	65534	134	11.9736
			tagaattg	caattcta	65536	231	9.4009					ggttctgg	ccagaacc	65530	46	4.5071					tagaattg	caattcta	65536	143	12.3972
			tagattag	ctaatcta	65507	166	5.6397					tctggatc	gatccaga	65532	57	4.6131					tagattag	ctaatcta	65526	103	9.9453
			tgtgttgt	acaacaca	65530	74	7.7386					tgaacccg	cgggttca	65345	18	3.347					tctatagt	actataga	65509	102	8.0064
		UNDER	aaaaaaaa	tttttttt	6	33	-5.0714				UNDER	aaaaaaaa	tttttttt	13	29	-4.4453				UNDER	aactaatc	gattagtt	4713	17	-1.226
			aaaaaaac	gttttttt	7	29	-4.9412					cattttaa	ttaaaatg	5	51	-4.7291					actatagt	actatagt	1	14	-4.7033
			gaaaaaaa	tttttttc	24	57	-4.3909					gcaattta	taaattgc	12	38	-4.495					agaattct	agaattct	4	11	-4.5131
			gaaaaatc	gatttttc	12934	100	-0.8893					gcagctta	taagctgc	4	6	-4.7531					agtagata	tatctact	2	13	-4.6169
			gatttttc	gaaaaatc	5	61	-5.1107					gcatatta	taatatgc	8	35	-4.6045					caatctac	gtagattg	1361	6	-1.8443
			gcaattta	taaattgc	8	52	-4.9087					taaattgc	gcaattta	6	35	-4.6814					gaaaaaaa	tttttttc	1479	10	-1.8092
			gttttttt	aaaaaaac	14	30	-4.6364					taagctgc	gcagctta	1340	17	-2.1634					gattagtt	aactaatc	6	5	-4.2618
			taaattgc	gcaattta	19	49	-4.5603					taatatgc	gcatatta	12478	54	-0.8242					gctaatcc	ggattagc	8	4	-4.0526
			taatttga	tcaaatta	9	80	-4.814					taatttga	tcaaatta	7	61	-4.6524					ggattagc	gctaatcc	3289	11	-1.4061
			tagattga	tcaatcta	17	34	-4.5937					taggctga	tcagccta	3490	18	-1.664					gtagataa	ttatctac	1435	22	-1.8237
			taggttga	tcaaccta	3	17	-5.2266					taggttga	tcaaccta	3	9	-5.0625					gtagattg	caatctac	3	1	-4.5777
			tcaaatta	taatttga	5054	106	-1.5661					tcaaatta	taatttga	14440	89	-0.709					tatctact	agtagata	12	18	-3.9185
			tcaaccta	taggttga	138	25	-3.5225					tcaaccta	taggttga	63	17	-3.5276					ttatctac	gtagataa	5	11	-4.2802
			tcaatcta	tagattga	4	25	-5.1232					tcagccta	taggctga	2	6	-5.0646					tttttttc	gaaaaaaa	7	4	-4.1755
			tttttttc	gaaaaaaa	2	53	-5.2763					ttaaaatg	cattttaa	862	75	-2.3803
			tttttttt	aaaaaaaa	1	29	-5.9021					tttttttt	aaaaaaaa	1	15	-6.6948
Pannel B1: common exceptional words in sil-sih-sir (data shown for sil)									Pannel B2: common excetional words for silC, sirC, sihC (data shown for silC)									Pannel B3: common eceptional words for silH, sirH, sihH (data shown for silH)
Wordlength	Order	Under/Over	Word	WordRC	Rank	Count	Score		Wordlength	Order	Under/Over	Word	WordRC	Rank	Count	Score		Wordlength	Order	Under/Over	Word	WordRC	Rank	Count	Score
2	0	OVER	ag	ct	16	165520	86.1175		2	0	OVER	ag	ct	16	127297	76.2606		2	0	OVER	ag	ct	14	38223	40.0487
			cc	gg	13	94458	84.6823					cc	gg	13	71291	70.9002					cc	gg	16	23167	46.6718
			ct	ag	14	163243	84.8596					ct	ag	15	125355	75.6183					ct	ag	13	37887	38.6385
			gg	cc	15	96405	85.2251					gg	cc	14	73455	72.672					gg	cc	15	22949	44.6865
		UNDER	ac	gt	3	117600	-79.6709				UNDER	ac	gt	3	89513	-71.7079				UNDER	ac	gt	4	28087	-34.9442
			cg	cg	1	48503	-121.392					cg	cg	1	36116	-110.553					cg	cg	1	12387	-50.9782
			gt	ac	2	118607	-80.2376					gt	ac	2	90521	-72.8832					gt	ac	5	28086	-33.9704
3	1	OVER	acg	cgt	64	17415	45.1674		3	1	OVER	acg	cgt	64	12798	37.3562		3	1	OVER	acg	cgt	63	4617	25.499
			cca	tgg	62	31431	33.3978					cca	tgg	62	24493	33.4186					cgt	acg	64	4701	27.304
			cgt	acg	63	17338	44.6751					cgt	acg	63	12637	35.7123					ctc	gag	59	7809	14.2193
			gga	tcc	59	36402	32.2893					gga	tcc	59	27749	27.4986					gag	ctc	61	8068	16.8596
			tcc	gga	61	35796	33.2574					tcc	gga	60	27192	29.2875					gga	tcc	62	8653	17.0373
			tgg	cca	60	31811	33.2491					tgg	cca	61	24984	33.3179					tcc	gga	60	8604	15.8821
		UNDER	aca	tgt	3	29745	-32.1851				UNDER	aca	tgt	3	22960	-28.2173				UNDER	aca	tgt	5	6785	-15.3953
			cga	tcg	6	13461	-28.1174					cga	tcg	6	10132	-23.4062					cga	tcg	4	3329	-15.5957
			gac	gtc	2	16215	-42.4028					gac	gtc	2	12311	-37.3616					gac	gtc	1	3904	-20.0577
			gtc	gac	1	16114	-42.9644					gtc	gac	1	12207	-38.1446					gtc	gac	2	3907	-19.8271
			tcg	cga	5	13430	-28.2477					tcg	cga	5	10046	-24.4907					tcg	cga	6	3384	-13.9499
			tgt	aca	4	30047	-30.2357					tgt	aca	4	23154	-27.1825					tgt	aca	7	6893	-13.2123
4	2	OVER	cagc	gctg	256	5588	30.7089		4	2	OVER	cagc	gctg	256	4457	28.7586		4	2	OVER	actg	cagt	248	1672	9.9649
			catc	gatg	248	8220	21.2888					catc	gatg	252	6470	19.2789					cagc	gctg	250	1131	11.2643
			cctc	gagg	250	8691	22.0697					cctc	gagg	249	6446	18.7558					cagt	actg	251	1718	11.2689
			gaaa	tttc	252	19228	22.7692					gaaa	tttc	253	14657	19.3472					cctc	gagg	252	2245	11.5262
			gagg	cctc	253	9001	22.8376					gagg	cctc	251	6694	19.2432					gaaa	tttc	253	4571	12.0622
			gatg	catc	251	8371	22.3107					gatg	catc	254	6657	19.9453					gagg	cctc	254	2307	12.1936
			gctg	cagc	255	5634	30.3273					gctg	cagc	255	4413	26.2697					gctg	cagc	256	1221	15.1178
			tttc	gaaa	254	19137	23.089					tttc	gaaa	250	14644	19.1801					tttc	gaaa	255	4493	13.0355
		UNDER	attc	gaat	6	14299	-22.5				UNDER	attc	gaat	6	10968	-20.6437				UNDER	attc	gaat	12	3331	-9.1567
			cagg	cctg	1	2429	-45.905					cagg	cctg	1	1842	-40.657					cagg	cctg	2	587	-21.2032
			cctg	cagg	2	2468	-44.4243					cctg	cagg	2	1875	-38.9196					cctg	cagg	1	593	-21.2053
			gaac	gttc	8	6698	-20.0252					gaac	gttc	12	5104	-16.5683					gaac	gttc	7	1594	-11.3711
			gaat	attc	5	14136	-24.0557					gaat	attc	5	10923	-21.0506					gaat	attc	6	3213	-11.6539
			gagc	gctc	4	4190	-25.4743					gagc	gctc	3	3234	-21.5058					gagc	gctc	4	956	-13.7183
			gctc	gagc	3	4163	-25.4953					gctc	gagc	4	3248	-21.4281					gctc	gagc	3	915	-13.9127
			gttc	gaac	7	6605	-21.5171					gttc	gaac	7	5101	-17.3465					gttc	gaac	5	1504	-13.047
5	3	OVER	aatcc	ggatt	1024	3534	15.5618		5	3	OVER	aatcc	ggatt	1024	2736	14.7872		5	3	OVER	aattc	gaatt	1022	1327	8.1384
			aattc	gaatt	1020	5315	14.3273					aattc	gaatt	1019	3988	11.8374					cctgc	gcagg	1011	177	6.4457
			catca	tgatg	1014	2793	12.8548					catca	tgatg	1018	2211	11.7077					cgtta	taacg	1019	782	7.4143
			catta	taatg	1023	5420	14.7122					catta	taatg	1023	4255	13.642					gaatt	aattc	1005	1242	6.1009
			cctta	taagg	1015	4652	12.92					cctta	taagg	1012	3413	10.9083					gcagg	cctgc	1015	184	6.5197
			gaatt	aattc	1011	5194	12.4807					gaatt	aattc	1011	3952	10.9014					gctaa	ttagc	1024	917	9.742
			ggatt	aatcc	1021	3592	14.4055					ggatt	aatcc	1022	2782	13.2406					gttaa	ttaac	1023	1418	8.335
			taagg	cctta	1022	4863	14.5217					taagg	cctta	1020	3661	12.3003					taacg	cgtta	1000	750	5.9382
			taatg	catta	1007	5234	11.6562					taatg	catta	1013	4134	11.0277					ttaac	gttaa	1020	1377	7.7059
			tgatg	catca	1019	2830	14.3191					tgatg	catca	1021	2273	13.0992					ttagc	gctaa	1017	898	7.0675
		UNDER	aatca	tgatt	2	2877	-14.3619				UNDER	aatca	tgatt	1	2189	-13.3591				UNDER	aatca	tgatt	26	688	-5.477
			agtaa	ttact	24	5248	-9.8555					aatta	taatt	9	6136	-9.638					agtaa	ttact	11	1240	-6.195
			attca	tgaat	5	3397	-12.1671					catcc	ggatg	5	1177	-11.1008					gaaac	gtttc	8	575	-6.4529
			catcc	ggatg	6	1525	-12.1658					ccttc	gaagg	12	1995	-9.4287					gatac	gtatc	13	374	-6.1312
			gaaac	gtttc	4	2280	-12.7812					gaaac	gtttc	6	1705	-11.045					gctac	gtagc	4	270	-7.0574
			ggatg	catcc	3	1547	-12.8618					gaagg	ccttc	4	2018	-11.2724					gtagc	gctac	39	326	-4.8769
			gtttc	gaaac	11	2317	-11.0808					ggatg	catcc	3	1194	-12.0944					gtatc	gatac	7	378	-6.4969
			tgaat	attca	12	3361	-11.0221					gtttc	gaaac	15	1766	-9.1273					gtttc	gaaac	9	551	-6.4021
			tgatt	aatca	1	2838	-15.1958					taatt	aatta	129	6376	-4.8822					tgatt	aatca	1	599	-8.1117
			ttact	agtaa	7	5100	-11.7361					tgatt	aatca	2	2239	-12.8815					ttact	agtaa	3	1206	-7.0951
6	4	OVER	aaaaat	attttt	4083	2646	6.7593		6	4	OVER	aaatta	taattt	4082	2045	5.9302		6	4	OVER	aattga	tcaatt	4090	486	4.5312
			aaatta	taattt	4080	2709	6.3505					atgtta	taacat	3945	998	3.2426					atctac	gtagat	4086	259	4.0119
			attttt	aaaaat	4088	2751	7.3116					caccta	taggtg	4087	566	6.2346					caattc	gaattg	4088	313	4.1494
			ctacta	tagtag	4096	1337	8.1909					cttatc	gataag	4077	999	5.4111					ctaatc	gattag	4094	265	5.3999
			cttatc	gataag	4085	1326	6.8754					gataag	cttatc	4089	1075	6.3537					ctacta	tagtag	4091	340	4.7013
			gataag	cttatc	4089	1365	7.3193					gcagga	tcctgc	4084	247	6.041					ctatag	ctatag	4096	397	6.7013
			gcagga	tcctgc	4079	315	6.3247					taaaaa	ttttta	4083	2059	6.0104					gaattg	caattc	4095	320	5.647
			taaaaa	ttttta	4094	2741	7.9446					taacat	atgtta	4090	1043	6.4774					gattag	ctaatc	4087	240	4.1448
			taattt	aaatta	4092	2900	7.4067					taattt	aaatta	4092	2250	6.8166					gtagat	atctac	4093	258	5.2457
			tagtag	ctacta	4093	1310	7.7322					taggtg	caccta	4078	578	5.5531					tagtag	ctacta	4092	350	5.1607
			tcctgc	gcagga	4095	332	7.9736					tcctgc	gcagga	4096	257	7.3057					tcaatt	aattga	4064	440	2.9298
			ttttta	taaaaa	4087	2730	7.1492					ttttta	taaaaa	4094	2126	7.0451
		UNDER	aaaaaa	tttttt	1	1689	-14.9754				UNDER	aaaaaa	tttttt	2	1339	-12.0181				UNDER	aaaaaa	tttttt	1	350	-5.3114
			aagtag	ctactt	5	1011	-7.454					gataac	gttatc	11	567	-5.8737					aagtag	ctactt	3	223	-4.1255
			ctactt	aagtag	17	998	-5.8061					gatatc	gatatc	5	604	-6.5948					atgagg	cctcat	265	218	-1.6254
			gataac	gttatc	14	754	-5.9867					gctagc	gctagc	10	212	-5.8911					cctcat	atgagg	13	196	-3.4713
			gatatc	gatatc	8	771	-6.5216					gttatc	gataac	7	567	-6.3079					ctactt	aagtag	12	214	-3.4746
			ggtacc	ggtacc	4	184	-7.8833					taacaa	ttgtta	6	779	-6.3285					gctaac	gttagc	7	116	-3.6583
			gttatc	gataac	6	730	-7.3642					taatta	taatta	3	1628	-9.8844					gtacta	tagtac	109	155	-2.1466
			taatta	taatta	3	2207	-9.0663					ttgtta	taacaa	36	811	-4.683					gtagaa	ttctac	16	179	-3.3393
			tttttt	aaaaaa	2	1730	-14.7363					tttttt	aaaaaa	1	1378	-13.0747					gttagc	gctaac	38	122	-2.8541
																					tagtac	gtacta	9	118	-3.5543
																					ttctac	gtagaa	2	163	-4.5584
																					tttttt	aaaaaa	5	352	-3.9357
7	5	OVER	aaaaaat	atttttt	16346	684	3.948		7	5	OVER	caaatcc	ggatttg	16356	233	3.7918		7	5	OVER	aatctac	gtagatt	16383	160	6.3901
			atttttt	aaaaaat	16378	746	5.0555					caaattc	gaatttg	16154	219	2.6037					aattcta	tagaatt	16316	215	2.7995
			caacttc	gaagttg	16379	289	5.0629					cagtatc	gatactg	14567	120	1.2525					agaattg	caattct	16380	192	5.0626
			cgccccc	gggggcg	16373	37	4.6362					ctaaagc	gctttag	16350	195	3.6686					atagaat	attctat	16372	195	4.357
			ctaaagc	gctttag	16363	260	4.2369					ctaattc	gaattag	16366	320	4.1066					attctat	atagaat	16342	188	3.1807
			ctaattc	gaattag	16372	399	4.6112					ctattgc	gcaatag	16380	276	4.5733					caattct	agaattg	16358	171	3.7783
			ctattgc	gcaatag	16376	347	4.9785					ctatttc	gaaatag	16095	376	2.4683					gaattga	tcaattc	16371	184	4.3448
			ctatttc	gaaatag	16012	473	2.5595					gaaatag	ctatttc	16384	473	5.6461					gattagc	gctaatc	16382	117	6.064
			gaaatag	ctatttc	16384	577	5.7924					gaattag	ctaattc	16378	328	4.442					gctaatc	gattagc	16384	136	6.3947
			gaagttg	caacttc	15458	273	1.9012					gaatttg	caaattc	16383	253	5.625					gtagatt	aatctac	16343	122	3.1824
			gaattag	ctaattc	16375	408	4.9048					gatactg	cagtatc	16382	173	4.7325					taatcta	tagatta	16369	208	4.1896
			gcaatag	ctattgc	16364	348	4.2698					gcaatag	ctattgc	16329	264	3.4416					tagaatt	aattcta	16379	222	4.7523
			gctttag	ctaaagc	16377	294	4.9975					gctttag	ctaaagc	16374	229	4.2457					tagatta	taatcta	16373	187	4.4601
			gggggcg	cgccccc	15914	23	2.3948					ggatttg	caaatcc	16381	233	4.6032					tcaattc	gaattga	16350	154	3.3474
		UNDER	aaaaaaa	ttttttt	3	234	-6.2982				UNDER	aaaaaaa	ttttttt	2	192	-5.6055				UNDER	caaccta	taggttg	256	23	-2.068
			caaccta	taggttg	33	96	-4.0255					caaccta	taggttg	59	73	-3.3863					caatcta	tagattg	50	31	-2.8252
			caatcta	tagattg	13	141	-4.8088					cagctta	taagctg	10	79	-4.6824					caattca	tgaattg	5	35	-4.2597
			cagctta	taagctg	10	106	-4.9474					catatta	taatatg	3	253	-5.5797					cctatag	ctatagg	7	44	-3.9366
			catatta	taatatg	7	335	-5.572					catccta	taggatg	152	91	-2.807					ctaatca	tgattag	2	24	-5.3544
			catccta	taggatg	62	114	-3.6191					cgtatta	taatacg	15	112	-4.3373					ctatagg	cctatag	1	33	-5.4163
			ctattta	taaatag	60	431	-3.6522					ctattta	taaatag	71	333	-3.2886					gaattgc	gcaattc	24	31	-3.2486
			taaatag	ctattta	6	408	-5.5934					taaatag	ctattta	6	319	-4.8642					gcaattc	gaattgc	10	35	-3.6844
			taagctg	cagctta	18	112	-4.5165					taagctg	cagctta	8	76	-4.6874					gtagata	tatctac	32	58	-3.0138
			taatatg	catatta	11	324	-4.9351					taatacg	cgtatta	7	99	-4.7674					tagattg	caatcta	12	34	-3.5429
			tagattg	caatcta	5	147	-5.8539					taatatg	catatta	11	255	-4.6599					taggttg	caaccta	6	14	-4.0716
			taggatg	catccta	4	85	-6.1743					taggatg	catccta	5	67	-5.1681					tatctac	gtagata	3	45	-4.9212
			taggttg	caaccta	2	71	-6.764					taggttg	caaccta	4	57	-5.3934					tgaattg	caattca	4	28	-4.896
			ttttttt	aaaaaaa	1	233	-6.8687					ttttttt	aaaaaaa	1	186	-6.2794					tgattag	ctaatca	38	29	-2.9351
8	6	OVER	actataga	tctatagt	65534	183	5.5207		8	6	OVER	aaatttga	tcaaattt	65519	113	2.734
			atagtaga	tctactat	65267	206	2.2546					acaacaag	cttgttgt	65534	55	3.4267
			attgaaag	ctttcaat	65533	243	5.2871					cagataac	gttatctg	42292	32	0.2345
			caattcta	tagaattg	65524	200	4.1047					cattattc	gaataatg	59698	79	0.9797
			ctaatcta	tagattag	65535	209	5.6976					cttgttgt	acaacaag	52470	34	0.5803
			ctatagaa	ttctatag	65515	188	3.6837					gaataatg	cattattc	65521	87	2.8247
			ctttcaat	attgaaag	65527	217	4.2898					gctcagcc	ggctgagc	65535	21	3.4729
			gaattgaa	ttcaattc	65511	206	3.4736					gcttggac	gtccaagc	65527	20	2.9167
			gtagatta	taatctac	65523	168	4.0646					ggcacccc	ggggtgcc	65533	11	3.3727
			taatctac	gtagatta	65531	191	4.7493					ggctgagc	gctcagcc	53578	8	0.6292
			tagaattg	caattcta	65536	231	5.8725					ggggtgcc	ggcacccc	64300	7	1.5748
			tagattag	ctaatcta	65483	166	3.0416					ggtatacc	ggtatacc	65529	40	2.947
			tctactat	atagtaga	65529	246	4.526					gtccaagc	gcttggac	31855	6	0.0306
			tctatagt	actataga	65528	163	4.4932					gttatctg	cagataac	65536	51	3.9366
			ttcaattc	gaattgaa	65530	203	4.546					tcaaattt	aaatttga	28869	95	-0.0155
			ttctatag	ctatagaa	65516	189	3.6936
		UNDER	aaatctac	gtagattt	2	71	-4.4119				UNDER	aatcttta	taaagatt	17	104	-2.91
			actatagt	actatagt	4	80	-3.9522					aggaagtg	cacttcct	15	29	-2.9602
			atcattca	tgaatgat	200	40	-2.3917					caagaacg	cgttcttg	4	7	-3.2968
			ccttataa	ttataagg	6510	129	-0.9628					cacttcct	aggaagtg	284	23	-2.0608
			gctatcta	tagatagc	6884	33	-0.9301					cctttaaa	tttaaagg	3451	91	-1.1673
			gtagattt	aaatctac	502	88	-2.0437					cgttcttg	caagaacg	55058	22	0.6979
			gtgagaac	gttctcac	17	9	-3.3765					ctggcctc	gaggccag	12432	9	-0.5375
			gttctcac	gtgagaac	11321	19	-0.6567					gaggccag	ctggcctc	2	4	-3.3761
			tagatagc	gctatcta	32	28	-3.0966					gattttac	gtaaaatc	1	32	-3.4248
			tagattaa	ttaatcta	5	102	-3.8536					gctatcta	tagatagc	5125	24	-0.9846
			tctataga	tctataga	1	63	-4.6691					ggatctca	tgagatcc	6	11	-3.2376
			tgaatgat	atcattca	35	27	-3.0864					gtaaaatc	gattttac	8336	51	-0.757
			ttaatcta	tagattaa	3	113	-4.1066					taaagatt	aatcttta	3796	137	-1.1239
			ttataagg	ccttataa	19	114	-3.2772					tagatagc	gctatcta	10	20	-3.0239
												tgagatcc	ggatctca	1094	16	-1.6058
												tttaaagg	cctttaaa	3	76	-3.3344
8	5	OVER	aattgaaa	tttcaatt	65523	322	6.9488		8	5	OVER	agaatttg	caaattct	65533	103	4.694		8	5	OVER	aatctact	agtagatt	65532	132	10.8087
			actataga	tctatagt	65524	183	7.0393					caaattct	agaatttg	63081	85	1.9515					actataga	tctatagt	65530	128	10.4846
			agattagc	gctaatct	65521	140	6.6368					catattta	taaatatg	65503	144	4.1091					agaattga	tcaattct	65524	140	9.8477
			atctacta	tagtagat	65519	223	6.6006					ccagaacc	ggttctgg	65070	34	2.8932					agattagc	gctaatct	65525	93	9.9032
			attgaaag	ctttcaat	65533	243	8.5794					cgccagcg	cgctggcg	65531	11	4.5567					agtagatt	aatctact	65503	99	7.6723
			caattcta	tagaattg	65520	200	6.6359					cgctggcg	cgccagcg	26370	2	-0.1415					attgaaag	ctttcaat	65531	149	10.5912
			ctaatcta	tagattag	65534	209	8.824					cgggttca	tgaacccg	65536	22	4.9905					caattcta	tagaattg	65523	119	9.7376
			ctttcaat	attgaaag	65517	217	6.4435					ctatctca	tgagatag	65509	83	4.1543					ctaatcta	tagattag	65533	133	11.7172
			gctaatct	agattagc	65531	164	7.8898					ctttttta	taaaaaag	65527	177	4.4355					ctttcaat	attgaaag	65502	111	7.6032
			gtagatta	taatctac	65526	168	7.073					gatccaga	tctggatc	65409	53	3.5669					gctaatct	agattagc	65535	122	12.1381
			taatctac	gtagatta	65535	191	9.0338					ggttctgg	ccagaacc	65530	46	4.5071					gtagatta	taatctac	65517	101	9.0582
			tagaattg	caattcta	65536	231	9.4009					taaaaaag	ctttttta	65448	165	3.7521					taatctac	gtagatta	65534	134	11.9736
			tagattag	ctaatcta	65507	166	5.6397					taaatatg	catattta	65525	152	4.4025					tagaattg	caattcta	65536	143	12.3972
			tagtagat	atctacta	65502	205	5.4406					tctggatc	gatccaga	65532	57	4.6131					tagattag	ctaatcta	65526	103	9.9453
			tctatagt	actataga	65495	163	5.2245					tgaacccg	cgggttca	65345	18	3.347					tcaattct	agaattga	65505	109	7.7385
			tttcaatt	aattgaaa	65476	290	4.7297					tgagatag	ctatctca	65408	82	3.5562					tctatagt	actataga	65509	102	8.0064
		UNDER	aaaaaaaa	tttttttt	6	33	-5.0714				UNDER	aaaaaaaa	tttttttt	13	29	-4.4453				UNDER	aactatag	ctatagtt	15	18	-3.828
			caatctaa	ttagattg	10	30	-4.7628					cagcttaa	ttaagctg	341	23	-2.8077					aatagaat	attctatt	18	24	-3.7567
			cattttaa	ttaaaatg	11	72	-4.696					cattttaa	ttaaaatg	5	51	-4.7291					actatagt	actatagt	1	14	-4.7033
			gaaaaaaa	tttttttc	24	57	-4.3909					cctttaaa	tttaaagg	1597	91	-2.0716					agtagata	tatctact	2	13	-4.6169
			gcaattta	taaattgc	8	52	-4.9087					gcaattta	taaattgc	12	38	-4.495					attctatt	aatagaat	545	31	-2.2503
			taaattgc	gcaattta	19	49	-4.5603					gcatatta	taatatgc	8	35	-4.6045					cctataga	tctatagg	16	8	-3.8233
			tagattga	tcaatcta	17	34	-4.5937					taaattgc	gcaattta	6	35	-4.6814					ctatagag	ctctatag	14	11	-3.8286
			taggttga	tcaaccta	3	17	-5.2266					taatatgc	gcatatta	12478	54	-0.8242					ctatagtt	aactatag	97	20	-2.9866
			tcaaccta	taggttga	138	25	-3.5225					taggctga	tcagccta	3490	18	-1.664					ctctacta	tagtagag	10	10	-3.9845
			tcaatcta	tagattga	4	25	-5.1232					taggttga	tcaaccta	3	9	-5.0625					ctctatag	ctatagag	58	12	-3.2107
			tctataga	tctataga	13	63	-4.6516					tcaaccta	taggttga	63	17	-3.5276					tagtagag	ctctacta	392	11	-2.402
			ttaaaatg	cattttaa	1859	103	-2.1702					tcagccta	taggctga	2	6	-5.0646					tatctact	agtagata	12	18	-3.9185
			ttagattg	caatctaa	22	38	-4.4988					ttaaaatg	cattttaa	862	75	-2.3803					tctataga	tctataga	11	19	-3.9587
			tttttttc	gaaaaaaa	2	53	-5.2763					ttaagctg	cagcttaa	11	13	-4.5096					tctatagg	cctataga	64	10	-3.1836
			tttttttt	aaaaaaaa	1	29	-5.9021					tttaaagg	cctttaaa	10	76	-4.5518
												tttttttt	aaaaaaaa	1	15	-6.6948
Pannel C1: common exceptional words for islandicus (data shown for sil)									Pannel C2: common exceptional words for islandicusC (data shown for silC)									Pannel C3: common exceptional words for islandicusH (data shown for silH)
Wordlength	Order	Under/Over	Word	WordRC	Rank	Count	Score		Wordlength	Order	Under/Over	Word	WordRC	Rank	Count	Score		Wordlength	Order	Under/Over	Word	WordRC	Rank	Count	Score
2	0	OVER	ag	ct	16	165520	86.1175		2	0	OVER	ag	ct	16	127297	76.2606		2	0	OVER	ag	ct	14	38223	40.0487
			cc	gg	13	94458	84.6823					cc	gg	13	71291	70.9002					cc	gg	16	23167	46.6718
			ct	ag	14	163243	84.8596					ct	ag	15	125355	75.6183					ct	ag	13	37887	38.6385
			gg	cc	15	96405	85.2251					gg	cc	14	73455	72.672					gg	cc	15	22949	44.6865
		UNDER	ac	gt	3	117600	-79.6709				UNDER	ac	gt	3	89513	-71.7079				UNDER	ac	gt	4	28087	-34.9442
			cg	cg	1	48503	-121.392					cg	cg	1	36116	-110.553					cg	cg	1	12387	-50.9782
			gt	ac	2	118607	-80.2376					gt	ac	2	90521	-72.8832					gt	ac	5	28086	-33.9704
3	1	OVER	acg	cgt	64	17415	45.1674		3	1	OVER	acg	cgt	64	12798	37.3562		3	1	OVER	acg	cgt	63	4617	25.499
			cca	tgg	62	31431	33.3978					cca	tgg	62	24493	33.4186					cgt	acg	64	4701	27.304
			cgt	acg	63	17338	44.6751					cgt	acg	63	12637	35.7123					ctc	gag	59	7809	14.2193
			gga	tcc	59	36402	32.2893					gga	tcc	59	27749	27.4986					gag	ctc	61	8068	16.8596
			tcc	gga	61	35796	33.2574					tcc	gga	60	27192	29.2875					gga	tcc	62	8653	17.0373
			tgg	cca	60	31811	33.2491					tgg	cca	61	24984	33.3179					tcc	gga	60	8604	15.8821
		UNDER	aca	tgt	3	29745	-32.1851				UNDER	aca	tgt	3	22960	-28.2173				UNDER	aca	tgt	5	6785	-15.3953
			cga	tcg	6	13461	-28.1174					cga	tcg	6	10132	-23.4062					ccg	cgg	10	2275	-12.6124
			gac	gtc	2	16215	-42.4028					gac	gtc	2	12311	-37.3616					cgg	ccg	15	2282	-11.883
			gtc	gac	1	16114	-42.9644					gtc	gac	1	12207	-38.1446					gac	gtc	1	3904	-20.0577
			tcg	cga	5	13430	-28.2477					tcg	cga	5	10046	-24.4907					gtc	gac	2	3907	-19.8271
			tgt	aca	4	30047	-30.2357					tgt	aca	4	23154	-27.1825					tgt	aca	7	6893	-13.2123
4	2	OVER	cagc	gctg	256	5588	30.7089		4	2	OVER	actg	cagt	247	5953	18.6615		4	2	OVER	cagc	gctg	250	1131	11.2643
			catc	gatg	248	8220	21.2888					cagc	gctg	256	4457	28.7586					catc	gatg	243	1750	9.0688
			cctc	gagg	250	8691	22.0697					cagt	actg	248	5888	18.7305					cctc	gagg	252	2245	11.5262
			gaaa	tttc	252	19228	22.7692					catc	gatg	252	6470	19.2789					gaaa	tttc	253	4571	12.0622
			gagg	cctc	253	9001	22.8376					cctc	gagg	249	6446	18.7558					gagg	cctc	254	2307	12.1936
			gatg	catc	251	8371	22.3107					gagg	cctc	251	6694	19.2432					gatg	catc	247	1714	9.899
			gctg	cagc	255	5634	30.3273					gatg	catc	254	6657	19.9453					gctg	cagc	256	1221	15.1178
			tttc	gaaa	254	19137	23.089					gctg	cagc	255	4413	26.2697					tttc	gaaa	255	4493	13.0355
		UNDER	attc	gaat	6	14299	-22.5				UNDER	aatc	gatt	8	9482	-17.2941				UNDER	attc	gaat	12	3331	-9.1567
			cagg	cctg	1	2429	-45.905					attc	gaat	6	10968	-20.6437					cagg	cctg	2	587	-21.2032
			cctg	cagg	2	2468	-44.4243					cagg	cctg	1	1842	-40.657					cctg	cagg	1	593	-21.2053
			gaac	gttc	8	6698	-20.0252					cctg	cagg	2	1875	-38.9196					gaac	gttc	7	1594	-11.3711
			gaat	attc	5	14136	-24.0557					gaat	attc	5	10923	-21.0506					gaat	attc	6	3213	-11.6539
			gagc	gctc	4	4190	-25.4743					gagc	gctc	3	3234	-21.5058					gagc	gctc	4	956	-13.7183
			gctc	gagc	3	4163	-25.4953					gatt	aatc	10	9815	-16.9932					gctc	gagc	3	915	-13.9127
			gttc	gaac	7	6605	-21.5171					gctc	gagc	4	3248	-21.4281					gttc	gaac	5	1504	-13.047
5	3	OVER	aatcc	ggatt	1024	3534	15.5618		5	3	OVER	aatcc	ggatt	1024	2736	14.7872		5	3	OVER	aattc	gaatt	1022	1327	8.1384
			aattc	gaatt	1020	5315	14.3273					aattc	gaatt	1019	3988	11.8374					cctgc	gcagg	1011	177	6.4457
			catca	tgatg	1014	2793	12.8548					catca	tgatg	1018	2211	11.7077					cctta	taagg	1016	1238	6.812
			catta	taatg	1023	5420	14.7122					catta	taatg	1023	4255	13.642					cgtta	taacg	1019	782	7.4143
			gaatt	aattc	1011	5194	12.4807					cctta	taagg	1012	3413	10.9083					gaatt	aattc	1005	1242	6.1009
			ggatt	aatcc	1021	3592	14.4055					gaatt	aattc	1011	3952	10.9014					gcagg	cctgc	1015	184	6.5197
			gttaa	ttaac	1018	5309	13.8601					ggatt	aatcc	1022	2782	13.2406					gttaa	ttaac	1023	1418	8.335
			taatg	catta	1007	5234	11.6562					taagg	cctta	1020	3661	12.3003					taacg	cgtta	1000	750	5.9382
			tgatg	catca	1019	2830	14.3191					taatg	catta	1013	4134	11.0277					taagg	cctta	1021	1202	7.771
			ttaac	gttaa	1017	5168	13.5107					tgatg	catca	1021	2273	13.0992					ttaac	gttaa	1020	1377	7.7059
		UNDER	aatca	tgatt	2	2877	-14.3619				UNDER	aatca	tgatt	1	2189	-13.3591				UNDER	aatca	tgatt	26	688	-5.477
			catcc	ggatg	6	1525	-12.1658					aatta	taatt	9	6136	-9.638					agtaa	ttact	11	1240	-6.195
			ccttc	gaagg	22	2703	-10.1338					catcc	ggatg	5	1177	-11.1008					gaaac	gtttc	8	575	-6.4529
			gaaac	gtttc	4	2280	-12.7812					ccttc	gaagg	12	1995	-9.4287					gatac	gtatc	13	374	-6.1312
			gaagg	ccttc	8	2746	-11.4808					gaaac	gtttc	6	1705	-11.045					gtaac	gttac	10	493	-6.384
			gatac	gtatc	26	1978	-9.8112					gaagg	ccttc	4	2018	-11.2724					gtatc	gatac	7	378	-6.4969
			ggatg	catcc	3	1547	-12.8618					ggatg	catcc	3	1194	-12.0944					gttac	gtaac	53	535	-4.3704
			gtatc	gatac	10	1884	-11.2913					gtttc	gaaac	15	1766	-9.1273					gtttc	gaaac	9	551	-6.4021
			gtttc	gaaac	11	2317	-11.0808					taatt	aatta	129	6376	-4.8822					tgatt	aatca	1	599	-8.1117
			tgatt	aatca	1	2838	-15.1958					tgatt	aatca	2	2239	-12.8815					ttact	agtaa	3	1206	-7.0951
6	4	OVER	aaaaat	attttt	4083	2646	6.7593		6	4	OVER	aaatta	taattt	4082	2045	5.9302		6	4	OVER	aaaaat	attttt	4085	648	3.8398
			aaatta	taattt	4080	2709	6.3505					caacta	tagttg	4091	866	6.6358					attttt	aaaaat	4075	602	3.3144
			attttt	aaaaat	4088	2751	7.3116					cttaac	gttaag	4072	865	5.076					ctacta	tagtag	4091	340	4.7013
			ctacta	tagtag	4096	1337	8.1909					cttagc	gctaag	4093	581	6.8399					ctcatc	gatgag	4081	216	3.4445
			cttaac	gttaag	4073	1186	6.0388					gcagga	tcctgc	4084	247	6.041					cttaac	gttaag	4037	320	2.4734
			cttatc	gataag	4085	1326	6.8754					gctaag	cttagc	4061	585	4.7228					cttatc	gataag	4078	327	3.4087
			gataag	cttatc	4089	1365	7.3193					gttaag	cttaac	4085	922	6.0547					gataag	cttatc	4056	290	2.7789
			gttaag	cttaac	4090	1262	7.3387					taaaaa	ttttta	4083	2059	6.0104					gatgag	ctcatc	4080	221	3.431
			taaaaa	ttttta	4094	2741	7.9446					taattt	aaatta	4092	2250	6.8166					gttaag	cttaac	4072	340	3.2129
			taattt	aaatta	4092	2900	7.4067					tagttg	caacta	4040	795	4.2415					taaaaa	ttttta	4084	682	3.737
			tagtag	ctacta	4093	1310	7.7322					tcctgc	gcagga	4096	257	7.3057					tagtag	ctacta	4092	350	5.1607
			ttttta	taaaaa	4087	2730	7.1492					ttttta	taaaaa	4094	2126	7.0451					ttttta	taaaaa	3751	604	1.4414
		UNDER	aaaaaa	tttttt	1	1689	-14.9754				UNDER	aaaaaa	tttttt	2	1339	-12.0181				UNDER	aaaaaa	tttttt	1	350	-5.3114
			aagtag	ctactt	5	1011	-7.454					gataac	gttatc	11	567	-5.8737					aagtag	ctactt	3	223	-4.1255
			ctactt	aagtag	17	998	-5.8061					gatatc	gatatc	5	604	-6.5948					caattg	caattg	14	170	-3.417
			gataac	gttatc	14	754	-5.9867					gctagc	gctagc	10	212	-5.8911					ctactt	aagtag	12	214	-3.4746
			gatatc	gatatc	8	771	-6.5216					gttaac	gttaac	8	597	-6.0348					gctaac	gttagc	7	116	-3.6583
			gttaac	gttaac	7	833	-7.1046					gttatc	gataac	7	567	-6.3079					gtacta	tagtac	109	155	-2.1466
			gttatc	gataac	6	730	-7.3642					taatta	taatta	3	1628	-9.8844					gttaac	gttaac	25	236	-3.1126
			taatta	taatta	3	2207	-9.0663					tttttt	aaaaaa	1	1378	-13.0747					gttagc	gctaac	38	122	-2.8541
			tttttt	aaaaaa	2	1730	-14.7363														tagtac	gtacta	9	118	-3.5543
																					tttttt	aaaaaa	5	352	-3.9357
7	5	OVER	caaatcc	ggatttg	16362	296	4.2314		7	5	OVER	caaatcc	ggatttg	16356	233	3.7918		7	5	OVER	aatctac	gtagatt	16383	160	6.3901
			cgaaatc	gatttcg	16356	140	4.1785					caaattc	gaatttg	16154	219	2.6037					attgaaa	tttcaat	16360	247	3.823
			cgtaatc	gattacg	16261	141	3.2861					cactacc	ggtagtg	15945	82	2.178					caaaatc	gattttg	16079	50	1.9233
			ctaaagc	gctttag	16363	260	4.2369					cagtatc	gatactg	14567	120	1.2525					caacttc	gaagttg	16226	64	2.2854
			ctattgc	gcaatag	16376	347	4.9785					ctaaagc	gctttag	16350	195	3.6686					cgctacc	ggtagcg	16292	15	2.5945
			ctatttc	gaaatag	16012	473	2.5595					ctaattc	gaattag	16366	320	4.1066					cgttttc	gaaaacg	14575	39	1.0384
			gaaatag	ctatttc	16384	577	5.7924					ctatttc	gaaatag	16095	376	2.4683					gaaaacg	cgttttc	16297	56	2.6376
			gattacg	cgtaatc	16383	171	5.5175					gaaatag	ctatttc	16384	473	5.6461					gaagttg	caacttc	14071	71	0.894
			gatttcg	cgaaatc	16334	138	3.825					gaattag	ctaattc	16378	328	4.442					gattttg	caaaatc	16272	53	2.5148
			gcaatag	ctattgc	16364	348	4.2698					gaatttg	caaattc	16383	253	5.625					ggtagcg	cgctacc	15759	15	1.5866
			gctttag	ctaaagc	16377	294	4.9975					gatactg	cagtatc	16382	173	4.7325					gtagatt	aatctac	16343	122	3.1824
			ggatttg	caaatcc	16371	280	4.3925					gctttag	ctaaagc	16374	229	4.2457					tagtaga	tctacta	16310	149	2.7235
			taaaaaa	tttttta	16358	713	4.1896					ggatttg	caaatcc	16381	233	4.6032					tctacta	tagtaga	16326	163	2.8848
			tttttta	taaaaaa	16331	708	3.8017					ggtagtg	cactacc	16367	118	4.1247					tttcaat	attgaaa	16195	204	2.1765
		UNDER	aaaaaaa	ttttttt	3	234	-6.2982				UNDER	aaaaaaa	ttttttt	2	192	-5.6055				UNDER	caaccta	taggttg	256	23	-2.068
			caaccta	taggttg	33	96	-4.0255					caaccta	taggttg	59	73	-3.3863					caatcta	tagattg	50	31	-2.8252
			caatcta	tagattg	13	141	-4.8088					caatcta	tagattg	23	110	-3.8283					catccta	taggatg	161	23	-2.2758
			catatta	taatatg	7	335	-5.572					cagctta	taagctg	10	79	-4.6824					cctatag	ctatagg	7	44	-3.9366
			catccta	taggatg	62	114	-3.6191					catatta	taatatg	3	253	-5.5797					ctatagg	cctatag	1	33	-5.4163
			cgtatta	taatacg	12	147	-4.8385					catccta	taggatg	152	91	-2.807					cttgaaa	tttcaag	19	69	-3.3388
			ctattta	taaatag	60	431	-3.6522					cgtatta	taatacg	15	112	-4.3373					gtagata	tatctac	32	58	-3.0138
			taaatag	ctattta	6	408	-5.5934					taagctg	cagctta	8	76	-4.6874					gtctata	tatagac	17	30	-3.4333
			taatacg	cgtatta	15	142	-4.6633					taatacg	cgtatta	7	99	-4.7674					tagattg	caatcta	12	34	-3.5429
			taatatg	catatta	11	324	-4.9351					taatatg	catatta	11	255	-4.6599					taggatg	catccta	21	18	-3.2891
			tagattg	caatcta	5	147	-5.8539					tagattg	caatcta	9	113	-4.6831					taggttg	caaccta	6	14	-4.0716
			taggatg	catccta	4	85	-6.1743					taggatg	catccta	5	67	-5.1681					tatagac	gtctata	197	35	-2.1876
			taggttg	caaccta	2	71	-6.764					taggttg	caaccta	4	57	-5.3934					tatctac	gtagata	3	45	-4.9212
			ttttttt	aaaaaaa	1	233	-6.8687					ttttttt	aaaaaaa	1	186	-6.2794					tttcaag	cttgaaa	1019	86	-1.3526
8	6	OVER	actataga	tctatagt	65534	183	5.5207		8	6	OVER	aaatttga	tcaaattt	65519	113	2.734
			atatccag	ctggatat	64773	95	1.8885					acaacaag	cttgttgt	65534	55	3.4267
			attgaaag	ctttcaat	65533	243	5.2871					ataaaatg	cattttat	65486	112	2.4691
			caattcta	tagaattg	65524	200	4.1047					attaaagg	cctttaat	65505	151	2.6517
			cacgatgg	ccatcgtg	65479	15	3.0211					cagataac	gttatctg	42292	32	0.2345
			cagataac	gttatctg	58383	46	0.9512					cattttat	ataaaatg	58593	98	0.9018
			ccatcgtg	cacgatgg	65461	12	2.7784					cctttaat	attaaagg	64965	141	1.8147
			ctggatat	atatccag	65471	100	2.8754					cttgttgt	acaacaag	52470	34	0.5803
			ctttcaat	attgaaag	65527	217	4.2898					gctcagcc	ggctgagc	65535	21	3.4729
			gggcaaac	gtttgccc	50313	17	0.5229					ggaatacc	ggtattcc	63534	44	1.4121
			ggtatacc	ggtatacc	65486	50	3.0795					ggctgagc	gctcagcc	53578	8	0.6292
			gttatctg	cagataac	65519	59	3.8384					ggtatacc	ggtatacc	65529	40	2.947
			gtttgccc	gggcaaac	65441	32	2.6761					ggtattcc	ggaatacc	65497	61	2.5879
			tagaattg	caattcta	65536	231	5.8725					gttatctg	cagataac	65536	51	3.9366
			tctatagt	actataga	65528	163	4.4932					tcaaattt	aaatttga	28869	95	-0.0155
		UNDER	aatcttca	tgaagatt	250	86	-2.303				UNDER	aatcttta	taaagatt	17	104	-2.91
			aattccta	taggaatt	262	160	-2.2856					ataggatc	gatcctat	367	28	-1.9823
			caaataaa	tttatttg	154	121	-2.4884					caaatatg	catatttg	7	44	-3.2143
			cttgtacc	ggtacaag	8	13	-3.6917					catatttg	caaatatg	1441	59	-1.5044
			gaatctac	gtagattc	1426	34	-1.6479					cctttaaa	tttaaagg	3451	91	-1.1673
			gctatcta	tagatagc	6884	33	-0.9301					gatcctat	ataggatc	14	27	-2.9793
			ggatctca	tgagatcc	15	14	-3.3909					gattttac	gtaaaatc	1	32	-3.4248
			ggtacaag	cttgtacc	680	25	-1.9362					gctatcta	tagatagc	5125	24	-0.9846
			ggttacta	tagtaacc	26045	49	-0.0831					ggatctca	tgagatcc	6	11	-3.2376
			gtagattc	gaatctac	99	27	-2.6941					gtaaaatc	gattttac	8336	51	-0.757
			tagatagc	gctatcta	32	28	-3.0966					gttcaaaa	ttttgaac	54	35	-2.5996
			taggaatt	aattccta	676	173	-1.9388					taaagatt	aatcttta	3796	137	-1.1239
			tagtaacc	ggttacta	279	26	-2.2645					tagatagc	gctatcta	10	20	-3.0239
			tgaagatt	aatcttca	356	93	-2.1735					tgagatcc	ggatctca	1094	16	-1.6058
			tgagatcc	ggatctca	1114	19	-1.742					tttaaagg	cctttaaa	3	76	-3.3344
			tttatttg	caaataaa	4384	122	-1.1563					ttttgaac	gttcaaaa	23370	54	-0.1264
8	5	OVER	aatagctg	cagctatt	65449	145	4.3173		8	5	OVER	catattta	taaatatg	65503	144	4.1091		8	5	OVER	aatctact	agtagatt	65532	132	10.8087
			attgaaag	ctttcaat	65533	243	8.5794					cgggttca	tgaacccg	65536	22	4.9905					aattgaaa	tttcaatt	65511	171	8.168
			caattcta	tagaattg	65520	200	6.6359					ctttttta	taaaaaag	65527	177	4.4355					actataga	tctatagt	65530	128	10.4846
			cagctatt	aatagctg	65223	138	3.5328					gatccaga	tctggatc	65409	53	3.5669					agtagatt	aatctact	65503	99	7.6723
			ctttcaat	attgaaag	65517	217	6.4435					gcaatagc	gctattgc	65433	66	3.6737					atagtaga	tctactat	65493	101	6.7869
			ctttttta	taaaaaag	65464	216	4.5176					gcattagc	gctaatgc	65353	59	3.367					attgaaag	ctttcaat	65531	149	10.5912
			gaaataga	tctatttc	65474	200	4.7023					gctaatgc	gcattagc	65495	65	4.0011					caattcta	tagaattg	65523	119	9.7376
			gatccaga	tctggatc	65345	63	3.8082					gctagagc	gctctagc	65518	40	4.2567					ctactata	tatagtag	65527	136	9.9765
			gcaatagc	gctattgc	65362	84	3.844					gctattgc	gcaatagc	65491	68	3.9468					ctttcaat	attgaaag	65502	111	7.6032
			gctattgc	gcaatagc	65459	88	4.4503					gctctagc	gctagagc	65393	34	3.5094					gtagatta	taatctac	65517	101	9.0582
			taaaaaag	ctttttta	65277	204	3.6289					taaaaaag	ctttttta	65448	165	3.7521					taatctac	gtagatta	65534	134	11.9736
			tagaattg	caattcta	65536	231	9.4009					taaatatg	catattta	65525	152	4.4025					tagaattg	caattcta	65536	143	12.3972
			tctatttc	gaaataga	65421	174	4.1423					tctggatc	gatccaga	65532	57	4.6131					tatagtag	ctactata	65498	113	7.0912
			tctggatc	gatccaga	65499	72	5.3352					tgaacccg	cgggttca	65345	18	3.347					tctactat	atagtaga	65518	127	9.16
			ttaaaaaa	ttttttaa	65428	240	4.1676					ttaaaaaa	ttttttaa	65398	182	3.5233					tctatagt	actataga	65509	102	8.0064
			ttttttaa	ttaaaaaa	65478	241	4.7453					ttttttaa	ttaaaaaa	65522	191	4.3225					tttcaatt	aattgaaa	65487	134	6.1914
		UNDER	aaaaaaaa	tttttttt	6	33	-5.0714				UNDER	aaaaaaaa	tttttttt	13	29	-4.4453				UNDER	agaaaacc	ggttttct	457	10	-2.3355
			aaaaaaac	gttttttt	7	29	-4.9412					cagcttaa	ttaagctg	341	23	-2.8077					caatctaa	ttagattg	31	3	-3.5017
			caatctaa	ttagattg	10	30	-4.7628					cattttaa	ttaaaatg	5	51	-4.7291					cctataga	tctatagg	16	8	-3.8233
			cagcttaa	ttaagctg	520	33	-2.8417					cctttaaa	tttaaagg	1597	91	-2.0716					ctatagag	ctctatag	14	11	-3.8286
			cattttaa	ttaaaatg	11	72	-4.696					gcaattta	taaattgc	12	38	-4.495					ctatagga	tcctatag	56	11	-3.2538
			gaaaaaaa	tttttttc	24	57	-4.3909					taaattgc	gcaattta	6	35	-4.6814					ctctatag	ctatagag	58	12	-3.2107
			gcaattta	taaattgc	8	52	-4.9087					taatttga	tcaaatta	7	61	-4.6524					cttgaaag	ctttcaag	47	12	-3.3477
			gttttttt	aaaaaaac	14	30	-4.6364					tagattga	tcaatcta	14	22	-4.4072					ctttcaag	cttgaaag	1298	18	-1.8666
			taaattgc	gcaattta	19	49	-4.5603					taggctga	tcagccta	3490	18	-1.664					ggttttct	agaaaacc	2927	10	-1.4698
			tagattga	tcaatcta	17	34	-4.5937					tcaaatta	taatttga	14440	89	-0.709					taagttga	tcaactta	201	10	-2.7016
			tcaatcta	tagattga	4	25	-5.1232					tcaatcta	tagattga	21	21	-4.0832					tcaactta	taagttga	5223	14	-1.1682
			ttaaaatg	cattttaa	1859	103	-2.1702					tcagccta	taggctga	2	6	-5.0646					tcaattca	tgaattga	101	11	-2.9792
			ttaagctg	cagcttaa	36	25	-4.1805					ttaaaatg	cattttaa	862	75	-2.3803					tcctatag	ctatagga	41	10	-3.4046
			ttagattg	caatctaa	22	38	-4.4988					ttaagctg	cagcttaa	11	13	-4.5096					tctatagg	cctataga	64	10	-3.1836
			tttttttc	gaaaaaaa	2	53	-5.2763					tttaaagg	cctttaaa	10	76	-4.5518					tgaattga	tcaattca	67	11	-3.1502
			tttttttt	aaaaaaaa	1	29	-5.9021					tttttttt	aaaaaaaa	1	15	-6.6948					ttagattg	caatctaa	2180	10	-1.6132
